# Supplementary material for: Ancient Mitogenomes Reveal the Origins and Genetic Structure of the Neolithic Shimao Population in Northern China
Source: Front Genet. 2022 May 27;13:909267. doi: 10.3389/fgene.2022.909267 (PMC9185412; doi:10.3389/fgene.2022.909267)
Supplement: Supplementary file 1 [file DataSheet2.xls]

## Sheet: TableS1 Ancient Shimao
Supplementary Table 1. The information of 172 new samples in this study.
Individual ID	C number	Site name	Geographical Location	Archaeological Number	Group	Location	Latitude	Longitude	Sex	Date (cal BP)	Haplotype	hg_coverage	mtDNA_contamination(%)	coverage	5'C->T (%)	Library style	Used in further Analysis
ML_H26_1	C3113	Miaoliang (ML)	Yangqiaopan Town, Jingbian County, Yulin City, Shaanxi Province	H26-1	preShimao_MW	Jingbian County, Shaanxi Province	37.5971	109.044	F	4836-4530	B4c1a	0.7808	0.1	320.34	6.64	DS	ML_H26_1
ML_H26_2	C3114	Miaoliang (ML)	Yangqiaopan Town, Jingbian County, Yulin City, Shaanxi Province	H26-2	preShimao_MW	Jingbian County, Shaanxi Province	37.5971	109.044	F	4836-4625*	M11a	0.9838	1.6	373.964	7.314	DS	ML_H26_2
ML_H26_3	C3115	Miaoliang (ML)	Yangqiaopan Town, Jingbian County, Yulin City, Shaanxi Province	H26-3	preShimao_MW	Jingbian County, Shaanxi Province	37.5971	109.044	F	4836-4530	B4c1a	0.7808	0	411.421	9.069	DS	ML_H26_3
ML_H37	C3116	Miaoliang (ML)	Yangqiaopan Town, Jingbian County, Yulin City, Shaanxi Province	H37	preShimao_MW	Jingbian County, Shaanxi Province	37.5971	109.044	M	4836-4530	Z3	0.9126	0	278.165	11.412	DS	ML_H37
ML_H6	C4719	Miaoliang (ML)	Yangqiaopan Town, Jingbian County, Yulin City, Shaanxi Province	H6, North	preShimao_MW	Jingbian County, Shaanxi Province	37.5971	109.044	F	4836-4530	R+16189	0.7648	0.2	209.835	9.52	DS	ML_H6
WZGL_AH5_2sk	C287	Wuzhuangguoliang (WZGL)	Yejihe Village, Huanghaojie Township, Jingbian County, Yulin City, Shaanxi Province	AH5:2	preShimao_MW	Jingbian County, Shaanxi Province	37.8096	109.046	F	4832-4622*	M11a	0.9626	1.1	820.836	42.3543	SS	WZGL_AH5_2sk
WZGL_AH5_4sk	C288	Wuzhuangguoliang (WZGL)	Yejihe Village, Huanghaojie Township, Jingbian County, Yulin City, Shaanxi Province	AH5:4	preShimao_MW	Jingbian County, Shaanxi Province	37.8096	109.046	F	4836-4530	F1b1+@152	0.9575	1	822.509	34.4056	SS	WZGL_AH5_4sk
WZGL_BH23_2sk	C291	Wuzhuangguoliang (WZGL)	Yejihe Village, Huanghaojie Township, Jingbian County, Yulin City, Shaanxi Province	BH23:2	preShimao_MW	Jingbian County, Shaanxi Province	37.8096	109.046	M	4820-4530*	A+152+16362	0.966	1.9	473.305	41.0642	SS	WZGL_BH23_2sk
WZGL_AH1_2	C4784	Wuzhuangguoliang (WZGL)	Yejihe Village, Huanghaojie Township, Jingbian County, Yulin City, Shaanxi Province	AH1:2	preShimao_MW	Jingbian County, Shaanxi Province	37.8096	109.046	F	4836-4530	G3a2	1	0.9	303.189	10.9062	DS	WZGL_AH1_2
WZGL_AH1_3	C4785	Wuzhuangguoliang (WZGL)	Yejihe Village, Huanghaojie Township, Jingbian County, Yulin City, Shaanxi Province	AH1:3	preShimao_MW	Jingbian County, Shaanxi Province	37.8096	109.046	F	4836-4530	D5a2a1	1	1.1	201.338	7.38226	DS	WZGL_AH1_3
WZGL_AH1_8	C4786	Wuzhuangguoliang (WZGL)	Yejihe Village, Huanghaojie Township, Jingbian County, Yulin City, Shaanxi Province	AH1:8	preShimao_MW	Jingbian County, Shaanxi Province	37.8096	109.046	M	4836-4530	D4j3	0.9883	1.5	171.29	8.19415	DS	WZGL_AH1_8
WZGL_AH1_23	C4789	Wuzhuangguoliang (WZGL)	Yejihe Village, Huanghaojie Township, Jingbian County, Yulin City, Shaanxi Province	AH1:23	preShimao_MW	Jingbian County, Shaanxi Province	37.8096	109.046	M	4836-4530	R11a*	0.9442	0.7	334.065	5.6334	DS	WZGL_AH1_23
WZGL_AH1_30	C4790	Wuzhuangguoliang (WZGL)	Yejihe Village, Huanghaojie Township, Jingbian County, Yulin City, Shaanxi Province	AH1:30	preShimao_MW	Jingbian County, Shaanxi Province	37.8096	109.046	F	4836-4530	R11a*	0.9281	0.3	391.776	6.21531	DS	WZGL_AH1_30
WZGL_AH5_1	C4791	Wuzhuangguoliang (WZGL)	Yejihe Village, Huanghaojie Township, Jingbian County, Yulin City, Shaanxi Province	AH5:1	preShimao_MW	Jingbian County, Shaanxi Province	37.8096	109.046	M	4836-4530	D4j+16311	0.9822	0.7	248.68	7.98318	DS	WZGL_AH5_1
WZGL_AH5_2	C4792	Wuzhuangguoliang (WZGL)	Yejihe Village, Huanghaojie Township, Jingbian County, Yulin City, Shaanxi Province	AH5:2	preShimao_MW	Jingbian County, Shaanxi Province	37.8096	109.046	F	4836-4530	M11a	0.9725	0.8	245.129	6.16507	DS	WZGL_AH5_2
WZGL_AH5_4	C4793	Wuzhuangguoliang (WZGL)	Yejihe Village, Huanghaojie Township, Jingbian County, Yulin City, Shaanxi Province	AH5:4	preShimao_MW	Jingbian County, Shaanxi Province	37.8096	109.046	F	4836-4530	F1b1+@152	0.971	0.7	114.149	6.165	DS	WZGL_AH5_4
WZGL_BH23_2	C4794	Wuzhuangguoliang (WZGL)	Yejihe Village, Huanghaojie Township, Jingbian County, Yulin City, Shaanxi Province	BH23:2	preShimao_MW	Jingbian County, Shaanxi Province	37.8096	109.046	M	4836-4530	A+152+16362	0.9821	0.7	331.954	9.94672	DS	WZGL_BH23_2
WZGL_BH35_1	C4795	Wuzhuangguoliang (WZGL)	Yejihe Village, Huanghaojie Township, Jingbian County, Yulin City, Shaanxi Province	BH35:1	preShimao_MW	Jingbian County, Shaanxi Province	37.8096	109.046	F	4836-4530	D4b2b	0.9734	0.2	332.496	6.38412	DS	WZGL_BH35_1
WZGL_BH35_2	C4796	Wuzhuangguoliang (WZGL)	Yejihe Village, Huanghaojie Township, Jingbian County, Yulin City, Shaanxi Province	BH35:2	preShimao_MW	Jingbian County, Shaanxi Province	37.8096	109.046	F	4836-4530	D4j3	0.9718	0.9	297.145	4.98165	DS	WZGL_BH35_2
WZGL_AH1_21	C4787	Wuzhuangguoliang (WZGL)	Yejihe Village, Huanghaojie Township, Jingbian County, Yulin City, Shaanxi Province	AH1:21	preShimao_MW	Jingbian County, Shaanxi Province	37.8096	109.046	F	4836-4530	C4+152	0.9478	1.1	48.796	5.24246	DS	WZGL_AH1_21
WZGL_AH1_22	C4788	Wuzhuangguoliang (WZGL)	Yejihe Village, Huanghaojie Township, Jingbian County, Yulin City, Shaanxi Province	AH1:22	preShimao_MW	Jingbian County, Shaanxi Province	37.8096	109.046	M	4836-4530	F1a1c	0.9659	0.4	298.062	6.36787	DS	WZGL_AH1_22
Shimao_HCT_II3_1	C4711	Huangchengtai (HCT), Shimao-city	Gaojiabu Town, Shenmu County, Yulin City, Shaanxi Province	Dungeon II③_1	Shimao_HCT	Shenmu County, Shaanxi Province	38.5667	110.25	M	4148-3895	G2a1	0.9664	0	214.488	3.12715	DS	Shimao_HCT_II3_1
Shimao_HCT_II3_2	C4712	Huangchengtai (HCT), Shimao-city	Gaojiabu Town, Shenmu County, Yulin City, Shaanxi Province	Dungeon II③_2	Shimao_HCT	Shenmu County, Shaanxi Province	38.5667	110.25	M	4148-3984*	A6	0.996	0.1	227.497	3.82694	DS	Shimao_HCT_II3_2
Shimao_HCT_T16	C4713	Huangchengtai (HCT), Shimao-city	Gaojiabu Town, Shenmu County, Yulin City, Shaanxi Province	Dungeon IIT16②_1	Shimao_HCT	Shenmu County, Shaanxi Province	38.5667	110.25	M	4148-3895	C4a2	0.8968	0.5	165.012	7.46661	DS	Shimao_HCT_T16
Shimao_HCT_nS3_1	C4715	Huangchengtai (HCT), Shimao-city	Gaojiabu Town, Shenmu County, Yulin City, Shaanxi Province	North③_1	Shimao_HCT	Shenmu County, Shaanxi Province	38.5667	110.25	M	4082-3895*	F1a1	0.9556	0.2	398.789	9.62665	DS	Shimao_HCT_nS3_1
Shimao_HCT_nS3_2	C4716	Huangchengtai (HCT), Shimao-city	Gaojiabu Town, Shenmu County, Yulin City, Shaanxi Province	North③_2	Shimao_HCT	Shenmu County, Shaanxi Province	38.5667	110.25	M	4148-3895	G1c	0.9635	1.4	115.427	6.70978	DS	Shimao_HCT_nS3_2
Shimao_HCT_nS3_3	C4717	Huangchengtai (HCT), Shimao-city	Gaojiabu Town, Shenmu County, Yulin City, Shaanxi Province	North③_3	Shimao_HCT	Shenmu County, Shaanxi Province	38.5667	110.25	M	4148-3895	G1c	0.9635	1	292.891	9.47784	DS	Shimao_HCT_nS3_3
Shimao_HCT_F6	C6107	Huangchengtai (HCT), Shimao-city	Gaojiabu Town, Shenmu County, Yulin City, Shaanxi Province	F6East:1	Shimao_HCT	Shenmu County, Shaanxi Province	38.5667	110.25	F	4148-3895	D4j+146	0.9543	0.5	150.768	5.28523	DS	Shimao_HCT_F6
Shimao_HCT_S1	C6109	Huangchengtai (HCT), Shimao-city	Gaojiabu Town, Shenmu County, Yulin City, Shaanxi Province	Sacrificed, 1	Shimao_HCT	Shenmu County, Shaanxi Province	38.5667	110.25	F	4148-3895	B4b1c2	0.8569	1.2	61.671	4.65582	DS	Shimao_HCT_S1
Shimao_HCT_S3	C6110	Huangchengtai (HCT), Shimao-city	Gaojiabu Town, Shenmu County, Yulin City, Shaanxi Province	Sacrificed, 3	Shimao_HCT	Shenmu County, Shaanxi Province	38.5667	110.25	F	4148-3895	M10a1b	0.9624	2.8	26.851	3.70581	DS	Shimao_HCT_S3
Shimao_HCT_S7	C6112	Huangchengtai (HCT), Shimao-city	Gaojiabu Town, Shenmu County, Yulin City, Shaanxi Province	Sacrificed, 7	Shimao_HCT	Shenmu County, Shaanxi Province	38.5667	110.25	F	4148-3895	B4c1b2b	0.8198	0.4	280.375	11.9741	DS	Shimao_HCT_S7
Shimao_HJGD_M1R1	C4658	Hanjiagedan (HJGD), Shimao-city	Gaojiabu Town, Shenmu County, Yulin City, Shaanxi Province	M1, R1，Sacrificed, South	Shimao_NC	Shenmu County, Shaanxi Province	38.5667	110.25	F	3977-3699	F2g	0.9409	0.3	275.575	8.19948	DS	Shimao_HJGD_M1R1
Shimao_HJGD_M1R2	C4659	Hanjiagedan (HJGD), Shimao-city	Gaojiabu Town, Shenmu County, Yulin City, Shaanxi Province	M1, R2, Sacrificed, West	Shimao_NC	Shenmu County, Shaanxi Province	38.5667	110.25	M	3977-3699	M7c1a1a1	1	0.4	145.808	5.92937	DS	Shimao_HJGD_M1R2
Shimao_HJGD_M39	C4705	Hanjiagedan (HJGD), Shimao-city	Gaojiabu Town, Shenmu County, Yulin City, Shaanxi Province	M39, Rob hole	Shimao_NC	Shenmu County, Shaanxi Province	38.5667	110.25	M	3977-3699	M11d	0.9716	0.4	196.993	4.84205	DS	Shimao_HJGD_M39
Shimao_HJGD_M40	C4706	Hanjiagedan (HJGD), Shimao-city	Gaojiabu Town, Shenmu County, Yulin City, Shaanxi Province	M40	Shimao_NC	Shenmu County, Shaanxi Province	38.5667	110.25	F	3977-3699	B4a4	0.816	1.1	67.677	14.5965	DS	Shimao_HJGD_M40
Shimao_HJGD_M41	C4707	Hanjiagedan (HJGD), Shimao-city	Gaojiabu Town, Shenmu County, Yulin City, Shaanxi Province	M41, Rob hole	Shimao_NC	Shenmu County, Shaanxi Province	38.5667	110.25	F	3977-3699	M10a1a1b	0.9636	0.4	104.648	4.842	DS	Shimao_HJGD_M41
Shimao_HJGD_M2S	C4660	Hanjiagedan (HJGD), Shimao-city	Gaojiabu Town, Shenmu County, Yulin City, Shaanxi Province	M2, Sacrificed, South	Shimao_NC	Shenmu County, Shaanxi Province	38.5667	110.25	F	3977-3699	A5	0.862	1.1	287.514	10.5015	DS	Shimao_HJGD_M2S
Shimao_HJGD_M2	C4661	Hanjiagedan (HJGD), Shimao-city	Gaojiabu Town, Shenmu County, Yulin City, Shaanxi Province	M2, Rob hole	Shimao_NC	Shenmu County, Shaanxi Province	38.5667	110.25	F	3977-3699	F1b1c	0.982	1.2	134.434	4.3222	DS	Shimao_HJGD_M2
Shimao_HJGD_M3	C4662	Hanjiagedan (HJGD), Shimao-city	Gaojiabu Town, Shenmu County, Yulin City, Shaanxi Province	M3, Rob hole	Shimao_NC	Shenmu County, Shaanxi Province	38.5667	110.25	F	3977-3699	D4g2a1	0.9812	0.6	232.283	4.01693	DS	Shimao_HJGD_M3
Shimao_HJGD_M5	C4664	Hanjiagedan (HJGD), Shimao-city	Gaojiabu Town, Shenmu County, Yulin City, Shaanxi Province	M5, Rob hole	Shimao_NC	Shenmu County, Shaanxi Province	38.5667	110.25	M	3977-3699	D4b2b	0.9828	3.6	92.408	4.75213	DS	Shimao_HJGD_M5
Shimao_HJGD_M26S	C4692	Hanjiagedan (HJGD), Shimao-city	Gaojiabu Town, Shenmu County, Yulin City, Shaanxi Province	M26, Sacrificed, South	Shimao_NC	Shenmu County, Shaanxi Province	38.5667	110.25	F	3977-3699	A+152+16362	0.9765	0	326.499	10.1254	DS	Shimao_HJGD_M26S
Shimao_HJGD_M6_1	C4666	Hanjiagedan (HJGD), Shimao-city	Gaojiabu Town, Shenmu County, Yulin City, Shaanxi Province	M6_1, Rob hole	Shimao_NC	Shenmu County, Shaanxi Province	38.5667	110.25	M	3977-3699	D4e1a	0.9912	0.4	304.087	14.4486	DS	Shimao_HJGD_M6_1
Shimao_HJGD_M6_2	C4667	Hanjiagedan (HJGD), Shimao-city	Gaojiabu Town, Shenmu County, Yulin City, Shaanxi Province	M6_2, Rob hole	Shimao_NC	Shenmu County, Shaanxi Province	38.5667	110.25	M	3977-3699	D4e1a	0.9797	0.5	336.573	11.3666	DS	Shimao_HJGD_M6_2
Shimao_HJGD_M7	C4668	Hanjiagedan (HJGD), Shimao-city	Gaojiabu Town, Shenmu County, Yulin City, Shaanxi Province	M7	Shimao_NC	Shenmu County, Shaanxi Province	38.5667	110.25	M	3977-3699	D4e1	0.9734	0.4	40.863	0.49976	DS	Shimao_HJGD_M7
Shimao_HJGD_M9_1	C4670	Hanjiagedan (HJGD), Shimao-city	Gaojiabu Town, Shenmu County, Yulin City, Shaanxi Province	M9_1, Rob hole	Shimao_NC	Shenmu County, Shaanxi Province	38.5667	110.25	U	3977-3699	D4h	0.902	0.9	47.667	2.41467	DS	Shimao_HJGD_M9_1
Shimao_HJGD_M10	C4672	Hanjiagedan (HJGD), Shimao-city	Gaojiabu Town, Shenmu County, Yulin City, Shaanxi Province	M10	Shimao_NC	Shenmu County, Shaanxi Province	38.5667	110.25	F	3977-3699	C4a2	0.909	0.8	232.968	13.9179	DS	Shimao_HJGD_M10
Shimao_HJGD_M12_1	C4673	Hanjiagedan (HJGD), Shimao-city	Gaojiabu Town, Shenmu County, Yulin City, Shaanxi Province	M12_1, Rob hole	Shimao_NC	Shenmu County, Shaanxi Province	38.5667	110.25	F	3977-3699	D5a2a1+@16172	0.9621	0.6	351.492	10.1183	DS	Shimao_HJGD_M12_1
Shimao_HJGD_M12_2	C4674	Hanjiagedan (HJGD), Shimao-city	Gaojiabu Town, Shenmu County, Yulin City, Shaanxi Province	M12_2, Rob hole	Shimao_NC	Shenmu County, Shaanxi Province	38.5667	110.25	M	3977-3699	G2a1	0.9846	0.6	329.613	11.7163	DS	Shimao_HJGD_M12_2
Shimao_HJGD_M14c	C4676	Hanjiagedan (HJGD), Shimao-city	Gaojiabu Town, Shenmu County, Yulin City, Shaanxi Province	M14, Chamber	Shimao_NC	Shenmu County, Shaanxi Province	38.5667	110.25	F	3977-3699	A+152+16362	0.9821	0.9	332.9	10.2227	DS	Shimao_HJGD_M14c
Shimao_HJGD_M14h	C4677	Hanjiagedan (HJGD), Shimao-city	Gaojiabu Town, Shenmu County, Yulin City, Shaanxi Province	M14, Rob hole	Shimao_NC	Shenmu County, Shaanxi Province	38.5667	110.25	M	3977-3699	D5c2	0.9713	0.8	223.222	7.37827	DS	Shimao_HJGD_M14h
Shimao_HJGD_M15O	C4678	Hanjiagedan (HJGD), Shimao-city	Gaojiabu Town, Shenmu County, Yulin City, Shaanxi Province	M15, Tomber owner	Shimao_NC	Shenmu County, Shaanxi Province	38.5667	110.25	M	3977-3699	B5b1	0.8506	0.4	256.695	14.0986	DS	Shimao_HJGD_M15O
Shimao_HJGD_M15S	C4679	Hanjiagedan (HJGD), Shimao-city	Gaojiabu Town, Shenmu County, Yulin City, Shaanxi Province	M15, Sacrificed	Shimao_NC	Shenmu County, Shaanxi Province	38.5667	110.25	F	3977-3699	A+152+16362	0.9821	3.9	123.142	6.84497	DS	Shimao_HJGD_M15S
Shimao_HJGD_M15h	C4680	Hanjiagedan (HJGD), Shimao-city	Gaojiabu Town, Shenmu County, Yulin City, Shaanxi Province	M15, Rob hole	Shimao_NC	Shenmu County, Shaanxi Province	38.5667	110.25	M	3977-3699	B4a5*	0.8582	0.8	340.969	9.5224	DS	Shimao_HJGD_M15h
Shimao_HJGD_M16_R2	C4681	Hanjiagedan (HJGD), Shimao-city	Gaojiabu Town, Shenmu County, Yulin City, Shaanxi Province	M16, Rob hole, R2	Shimao_NC	Shenmu County, Shaanxi Province	38.5667	110.25	M	3977-3699	D4b2b	0.9807	0.7	144.056	12.2704	DS	Shimao_HJGD_M16_R2
Shimao_HJGD_M17	C4682	Hanjiagedan (HJGD), Shimao-city	Gaojiabu Town, Shenmu County, Yulin City, Shaanxi Province	M17	Shimao_NC	Shenmu County, Shaanxi Province	38.5667	110.25	F	3977-3699	D4h	0.902	0.4	154.853	14.5296	DS	Shimao_HJGD_M17
Shimao_HJGD_M18	C4683	Hanjiagedan (HJGD), Shimao-city	Gaojiabu Town, Shenmu County, Yulin City, Shaanxi Province	M18，Rob hole	Shimao_NC	Shenmu County, Shaanxi Province	38.5667	110.25	M	3977-3699	B4a5*	0.8401	0.8	179.219	5.4226	DS	Shimao_HJGD_M18
Shimao_HJGD_M21O	C4684	Hanjiagedan (HJGD), Shimao-city	Gaojiabu Town, Shenmu County, Yulin City, Shaanxi Province	M21，Tomb owner	Shimao_NC	Shenmu County, Shaanxi Province	38.5667	110.25	U	3977-3699	F1a1c	0.9751	0.5	30.217	5.07242	DS	Shimao_HJGD_M21O
Shimao_HJGD_M21S	C4685	Hanjiagedan (HJGD), Shimao-city	Gaojiabu Town, Shenmu County, Yulin City, Shaanxi Province	M21, Sacrificed, South	Shimao_NC	Shenmu County, Shaanxi Province	38.5667	110.25	F	3835-3699*	F1a1c	0.9751	0.5	263.659	9.5596	DS	Shimao_HJGD_M21S
Shimao_HJGD_M24	C4687	Hanjiagedan (HJGD), Shimao-city	Gaojiabu Town, Shenmu County, Yulin City, Shaanxi Province	M24	Shimao_NC	Shenmu County, Shaanxi Province	38.5667	110.25	F	3977-3699	F1a1c3	0.972	1.3	267.094	11.5736	DS	Shimao_HJGD_M24
Shimao_HJGD_M24h	C4688	Hanjiagedan (HJGD), Shimao-city	Gaojiabu Town, Shenmu County, Yulin City, Shaanxi Province	M24, Rob hole	Shimao_NC	Shenmu County, Shaanxi Province	38.5667	110.25	M	3977-3849*	Z+152	0.9374	1.3	280.428	9.95467	DS	Shimao_HJGD_M24h
Shimao_HJGD_M25h	C4690	Hanjiagedan (HJGD), Shimao-city	Gaojiabu Town, Shenmu County, Yulin City, Shaanxi Province	M25, Rob hole	Shimao_NC	Shenmu County, Shaanxi Province	38.5667	110.25	F	3977-3699	A+152+16362	0.8794	0.7	173.735	4.1418	DS	Shimao_HJGD_M25h
Shimao_HJGD_M26O	C4691	Hanjiagedan (HJGD), Shimao-city	Gaojiabu Town, Shenmu County, Yulin City, Shaanxi Province	M26, Tomb owner	Shimao_NC	Shenmu County, Shaanxi Province	38.5667	110.25	F	3977-3699	B5b1	0.8506	0.6	192.767	4.46213	DS	Shimao_HJGD_M26O
Shimao_HJGD_M26h	C4693	Hanjiagedan (HJGD), Shimao-city	Gaojiabu Town, Shenmu County, Yulin City, Shaanxi Province	M26, Rob hole	Shimao_NC	Shenmu County, Shaanxi Province	38.5667	110.25	F	3977-3699	B5b1	0.866	0.6	109.312	8.46316	DS	Shimao_HJGD_M26h
Shimao_HJGD_M27O	C4694	Hanjiagedan (HJGD), Shimao-city	Gaojiabu Town, Shenmu County, Yulin City, Shaanxi Province	M27, Tomb owner	Shimao_NC	Shenmu County, Shaanxi Province	38.5667	110.25	F	3977-3699	A+152+16362+200	0.9075	0.2	133.82	10.7647	DS	Shimao_HJGD_M27O
Shimao_HJGD_M30	C4695	Hanjiagedan (HJGD), Shimao-city	Gaojiabu Town, Shenmu County, Yulin City, Shaanxi Province	M30, Rob hole	Shimao_NC	Shenmu County, Shaanxi Province	38.5667	110.25	F	3977-3699	F4a1b	0.9459	0.4	99.01	6.3776	DS	Shimao_HJGD_M30
Shimao_HJGD_M31	C4696	Hanjiagedan (HJGD), Shimao-city	Gaojiabu Town, Shenmu County, Yulin City, Shaanxi Province	M31, Tomb owner	Shimao_NC	Shenmu County, Shaanxi Province	38.5667	110.25	F	3977-3699	B4a4	0.8036	1.1	54.207	2.8381	DS	Shimao_HJGD_M31
Shimao_HJGD_M34O	C4698	Hanjiagedan (HJGD), Shimao-city	Gaojiabu Town, Shenmu County, Yulin City, Shaanxi Province	M34, Tomb owner	Shimao_NC	Shenmu County, Shaanxi Province	38.5667	110.25	M	3977-3699	A25	0.9789	2.6	23.658	7.07567	DS	Shimao_HJGD_M34O
Shimao_HJGD_M34h	C4700	Hanjiagedan (HJGD), Shimao-city	Gaojiabu Town, Shenmu County, Yulin City, Shaanxi Province	M34, Rob hole	Shimao_NC	Shenmu County, Shaanxi Province	38.5667	110.25	F	3977-3699	D4b2b2	0.9778	0.6	292.682	11.2762	DS	Shimao_HJGD_M34h
Shimao_HJGD_M35	C4701	Hanjiagedan (HJGD), Shimao-city	Gaojiabu Town, Shenmu County, Yulin City, Shaanxi Province	M35, Rob hole	Shimao_NC	Shenmu County, Shaanxi Province	38.5667	110.25	M	3977-3699	M8	0.8338	1.3	194.707	8.86794	DS	Shimao_HJGD_M35
Shimao_HJGD_M36h	C4703	Hanjiagedan (HJGD), Shimao-city	Gaojiabu Town, Shenmu County, Yulin City, Shaanxi Province	M36, Rob hole	Shimao_NC	Shenmu County, Shaanxi Province	38.5667	110.25	M	3977-3699	A17	0.9824	0.7	212.931	8.06939	DS	Shimao_HJGD_M36h
Shimao_HYW_T1M2a	C316	Houyangwan (HYW), Shimao-city	Gaojiabu Town, Shenmu County, Yulin City, Shaanxi Province	T1-M2	Shimao_NC	Shenmu County, Shaanxi Province	38.5667	110.25	M	3977-3699	R11b	0.9474	2.8	723.459	38.8666	SS	Shimao_HYW_T1M2a
Shimao_HYW_T1M2b	C317	Houyangwan (HYW), Shimao-city	Gaojiabu Town, Shenmu County, Yulin City, Shaanxi Province	T1-M2	Shimao_NC	Shenmu County, Shaanxi Province	38.5667	110.25	M	3975-3840*	R11b	0.9301	2	439.023	10.4818	DS	Shimao_HYW_T1M2b
Shimao_HYW_M1	C4708	Houyangwan (HYW), Shimao-city	Gaojiabu Town, Shenmu County, Yulin City, Shaanxi Province	M1	Shimao_NC	Shenmu County, Shaanxi Province	38.5667	110.25	F	3977-3699	M9a1a1	0.9689	0.8	153.229	13.1976	DS	Shimao_HYW_M1
Shimao_HYW_T1K1	C4800	Houyangwan (HYW), Shimao-city	Gaojiabu Town, Shenmu County, Yulin City, Shaanxi Province	2013T1-K1	Shimao_NC	Shenmu County, Shaanxi Province	38.5667	110.25	M	3977-3699	C4a1a2	0.9302	0.4	357.459	8.83133	DS	Shimao_HYW_T1K1
Shimao_MHL_M5	C4718	Mahuanglinag (MHL), Shimao-city	Gaojiabu Town, Shenmu County, Yulin City, Shaanxi Province	M5	Shimao_NC	Shenmu County, Shaanxi Province	38.5667	110.25	F	3894-3722*	D4	0.9527	0.3	335.846	12.9769	DS	Shimao_MHL_M5
Shimao_DM_K5_4	C308	Donmen (DM), Shimao-city	Gaojiabu Town, Shenmu County, Yulin City, Shaanxi Province	K5-4	Shimao_DM	Shenmu County, Shaanxi Province	38.5667	110.25	F	4144-3253	D4g2a1	0.972	1.6	703.828	39.981	SS	Shimao_DM_K5_4
Shimao_DM_K4_3	C293	Donmen (DM), Shimao-city	Gaojiabu Town, Shenmu County, Yulin City, Shaanxi Province	K4-3	Shimao_DM	Shenmu County, Shaanxi Province	38.5667	110.25	M	4144-3253	Z3	0.9648	0.5	322.352	7.77615	DS	Shimao_DM_K4_3
Shimao_DM_K4_5	C295	Donmen (DM), Shimao-city	Gaojiabu Town, Shenmu County, Yulin City, Shaanxi Province	K4-5	Shimao_DM	Shenmu County, Shaanxi Province	38.5667	110.25	M	4144-3253	G2a+152	0.9529	0.8	328.953	10.8353	DS	Shimao_DM_K4_5
Shimao_DM_K4_8	C298	Donmen (DM), Shimao-city	Gaojiabu Town, Shenmu County, Yulin City, Shaanxi Province	K4-8	Shimao_DM	Shenmu County, Shaanxi Province	38.5667	110.25	M	4144-3976*	B4a4	0.7778	1.7	414.953	8.97212	DS	Shimao_DM_K4_8
Shimao_DM_K6_2	C313	Donmen (DM), Shimao-city	Gaojiabu Town, Shenmu County, Yulin City, Shaanxi Province	K6-2	Shimao_DM	Shenmu County, Shaanxi Province	38.5667	110.25	M	4084-3902*	C4a2a1	0.9621	1.7	128.571	3.25432	DS	Shimao_DM_K6_2
Shimao_DM_K6_6	C314	Donmen (DM), Shimao-city	Gaojiabu Town, Shenmu County, Yulin City, Shaanxi Province	K6-6	Shimao_DM	Shenmu County, Shaanxi Province	38.5667	110.25	M	4144-3253	D4j3	1	1	42.324	3.20924	DS	Shimao_DM_K6_6
Shimao_DM_K6_8	C316	Donmen (DM), Shimao-city	Gaojiabu Town, Shenmu County, Yulin City, Shaanxi Province	K6-8	Shimao_DM	Shenmu County, Shaanxi Province	38.5667	110.25	M	4144-3253	M7c1a1a	0.9742	0.7	80.163	3.62402	DS	Shimao_DM_K6_8
Shimao_DM_M2	C4709	Donmen (DM), Shimao-city	Gaojiabu Town, Shenmu County, Yulin City, Shaanxi Province	M2	Shimao_DM	Shenmu County, Shaanxi Province	38.5667	110.25	M	3390-3253*	D4j11	0.9812	0	269.442	8.86877	DS	Shimao_DM_M2
Shimao_DM_K4_7	C4797	Donmen (DM), Shimao-city	Gaojiabu Town, Shenmu County, Yulin City, Shaanxi Province	K4-7	Shimao_DM	Shenmu County, Shaanxi Province	38.5667	110.25	M	4144-3253	G1c	0.9382	1	224.765	7.90945	DS	Shimao_DM_K4_7
Shimao_DM_K4_10	C4798	Donmen (DM), Shimao-city	Gaojiabu Town, Shenmu County, Yulin City, Shaanxi Province	K4-10	Shimao_DM	Shenmu County, Shaanxi Province	38.5667	110.25	M	4144-3253	B4a4	0.8613	2.6	150.24	8.53617	DS	Shimao_DM_K4_10
Shimao_DM_P	C4799	Donmen (DM), Shimao-city	Gaojiabu Town, Shenmu County, Yulin City, Shaanxi Province	East of North pier	Shimao_DM	Shenmu County, Shaanxi Province	38.5667	110.25	F	4144-3253	D4g2a1	0.9827	0.7	162.422	7.76376	DS	Shimao_DM_P
Shimao_DM_K4_12	C302	Donmen (DM), Shimao-city	Gaojiabu Town, Shenmu County, Yulin City, Shaanxi Province	K4-12	Shimao_DM	Shenmu County, Shaanxi Province	38.5667	110.25	M	4144-3253	A+152+16362+200	0.9873	2.7	109.463	3.27415	DS	Shimao_DM_K4_12
MZZL_M5	C4801	Muzhuzhuliang (MZZL)	Yejihe Village, Dabaodang Town, Shenmu County, Yulin City, Shaanxi Province	T1301, M5	MZZSGDL	Shenmu County, Shaanxi Province	38.6334	109.943	F	4082-3722	G2a1	0.9668	1.3	252.168	10.5171	DS	MZZL_M5
MZZL_M6	C4802	Muzhuzhuliang (MZZL)	Yejihe Village, Dabaodang Town, Shenmu County, Yulin City, Shaanxi Province	T1202, M6	MZZSGDL	Shenmu County, Shaanxi Province	38.6334	109.943	M	4082-3722	D5a2a1b	0.9622	0.6	384.073	10.0779	DS	MZZL_M6
MZZL_H32	C353	Muzhuzhuliang (MZZL)	Yejihe Village, Dabaodang Town, Shenmu County, Yulin City, Shaanxi Province	H32, T1404	MZZSGDL	Shenmu County, Shaanxi Province	38.6334	109.943	M	4082-3895*	N9a1	0.9908	1	165.657	8.70289	DS	MZZL_H32
MZZL_M3	C346	Muzhuzhuliang (MZZL)	Yejihe Village, Dabaodang Town, Shenmu County, Yulin City, Shaanxi Province	M3, T1106	MZZSGDL	Shenmu County, Shaanxi Province	38.6334	109.943	M	3966-3727*	C4a2c	0.971	4	253.67	10.1997	SS	MZZL_M3
SGDL_M17	C334	Shengedaliang (SGDL)	Yejihe Village, Dabaodang Town, Shenmu County, Yulin City, Shaanxi Province	M19, T0110	MZZSGDL	Shenmu County, Shaanxi Province	38.6343	109.923	F	3868-3650*	D4g2a1	0.9779	3.2	634.487	21.4466	SS	SGDL_M17
SGDL_M7_2014	C319	Shengedaliang (SGDL)	Yejihe Village, Dabaodang Town, Shenmu County, Yulin City, Shaanxi Province	M7	MZZSGDL	Shenmu County, Shaanxi Province	38.6343	109.923	F	3811-3570*	D4g2a1	0.9622	3.1	449.771	13.5379	SS	SGDL_M7_2014
SGDL_M21_1	C4803	Shengedaliang (SGDL)	Yejihe Village, Dabaodang Town, Shenmu County, Yulin City, Shaanxi Province	M21:1	MZZSGDL	Shenmu County, Shaanxi Province	38.6343	109.923	M	3969-3570	F2g	0.9861	0.7	261.63	9.95256	DS	SGDL_M21_1
SGDL_M22	C4804	Shengedaliang (SGDL)	Yejihe Village, Dabaodang Town, Shenmu County, Yulin City, Shaanxi Province	M22	MZZSGDL	Shenmu County, Shaanxi Province	38.6343	109.923	M	3969-3570	M8a2	0.956	0.4	300.342	7.56883	DS	SGDL_M22
SGDL_M27	C4805	Shengedaliang (SGDL)	Yejihe Village, Dabaodang Town, Shenmu County, Yulin City, Shaanxi Province	M27	MZZSGDL	Shenmu County, Shaanxi Province	38.6343	109.923	M	3969-3570	G2a1	0.9122	0.4	192.956	8.8558	DS	SGDL_M27
SGDL_M28	C4806	Shengedaliang (SGDL)	Yejihe Village, Dabaodang Town, Shenmu County, Yulin City, Shaanxi Province	M28:1	MZZSGDL	Shenmu County, Shaanxi Province	38.6343	109.923	M	3969-3570	M9a1b	0.9878	0.3	185.172	9.01766	DS	SGDL_M28
SGDL_M7	C325	Shengedaliang (SGDL)	Yejihe Village, Dabaodang Town, Shenmu County, Yulin City, Shaanxi Province	M7	MZZSGDL	Shenmu County, Shaanxi Province	38.6343	109.923	F	3969-3570	D4g2a1	0.9724	0.4	121.167	11.4694	DS	SGDL_M7
SGDL_M14	C329	Shengedaliang (SGDL)	Yejihe Village, Dabaodang Town, Shenmu County, Yulin City, Shaanxi Province	M14, T0310	MZZSGDL	Shenmu County, Shaanxi Province	38.6343	109.923	M	3959-3728*	M10a1a1b	0.9428	0.5	177.63	7.43521	DS	SGDL_M14
SGDL_M19	C335	Shengedaliang (SGDL)	Yejihe Village, Dabaodang Town, Shenmu County, Yulin City, Shaanxi Province	M19, T0110	MZZSGDL	Shenmu County, Shaanxi Province	38.6343	109.923	F	3969-3570	D4g2a1	0.9648	0.8	20.736	2.82439	DS	SGDL_M19
SGDL_M20	C336	Shengedaliang (SGDL)	Yejihe Village, Dabaodang Town, Shenmu County, Yulin City, Shaanxi Province	M20, T1111	MZZSGDL	Shenmu County, Shaanxi Province	38.6343	109.923	F	3969-3570	B5b2c*	1	0.9	291.69	8.78647	DS	SGDL_M20
SGDL_M23	C340	Shengedaliang (SGDL)	Yejihe Village, Dabaodang Town, Shenmu County, Yulin City, Shaanxi Province	M23, T0307	MZZSGDL	Shenmu County, Shaanxi Province	38.6343	109.923	F	3969-3570	G2b2	0.9088	0.6	222.678	7.6459	DS	SGDL_M23
SGDL_M25	C343	Shengedaliang (SGDL)	Yejihe Village, Dabaodang Town, Shenmu County, Yulin City, Shaanxi Province	M25, T0209	MZZSGDL	Shenmu County, Shaanxi Province	38.6343	109.923	F	3969-3831*	M10a1b*	0.9346	0.6	177.801	7.99448	DS	SGDL_M25
XH_M2	C352	Xinhua (XH)	Xinhua Village, Dabaodang Town, Shenmu County, northern Shaanxi Province	99SX, M2	XH	Shenmu County, Shaanxi Province	38.6353	110.03	F	4231-3650	F2g	0.905	3.1	827.527	33.517	SS	XH_M2
XH_M1b	C355	Xinhua (XH)	Xinhua Village, Dabaodang Town, Shenmu County, northern Shaanxi Province	99SX, M1	XH	Shenmu County, Shaanxi Province	38.6353	110.03	F	3835-3650*	R11	0.9226	0.4	276.405	7.23833	DS	XH_M1b
XH_M4b	C358	Xinhua (XH)	Xinhua Village, Dabaodang Town, Shenmu County, northern Shaanxi Province	99SX, M4	XH	Shenmu County, Shaanxi Province	38.6353	110.03	M	4231-3650	B5b1	0.8582	1.3	218.698	5.23615	DS	XH_M4b
XH_M4a	C359	Xinhua (XH)	Xinhua Village, Dabaodang Town, Shenmu County, northern Shaanxi Province	99SX, M4	XH	Shenmu County, Shaanxi Province	38.6353	110.03	M	4231-3650	G3a1'2	0.9575	2.5	791.837	32.1363	SS	XH_M4a
XH_M22	C363	Xinhua (XH)	Xinhua Village, Dabaodang Town, Shenmu County, northern Shaanxi Province	99SX, M22	XH	Shenmu County, Shaanxi Province	38.6353	110.03	M	4231-3650	Z3	0.9592	0.7	286.647	9.56285	DS	XH_M22
XH_M58	C368	Xinhua (XH)	Xinhua Village, Dabaodang Town, Shenmu County, northern Shaanxi Province	99SX, M58	XH	Shenmu County, Shaanxi Province	38.6353	110.03	F	3868-3696*	B4a4	0.8539	1.1	208.205	9.8247	DS	XH_M58
XH_M59	C370	Xinhua (XH)	Xinhua Village, Dabaodang Town, Shenmu County, northern Shaanxi Province	99SX, M59	XH	Shenmu County, Shaanxi Province	38.6353	110.03	F	4231-3998*	D4j1	0.986	1.1	126.579	11.7516	DS	XH_M59
XH_M	C377	Xinhua (XH)	Xinhua Village, Dabaodang Town, Shenmu County, northern Shaanxi Province	99SX, M？	XH	Shenmu County, Shaanxi Province	38.6353	110.03	M	4231-3650	M9a1a1b	0.9799	1	302.074	8.13735	DS	XH_M
XH_H51	C381	Xinhua (XH)	Xinhua Village, Dabaodang Town, Shenmu County, northern Shaanxi Province	99SX, H51	XH	Shenmu County, Shaanxi Province	38.6353	110.03	F	4231-3650	D4j	0.9557	0.7	303.269	11.2812	DS	XH_H51
ZS_M2O	C6212	Zhaishan (ZS)	Wangshamao Village, Tianjiazhai Town, Fugu County, Shaanxi Province	M2, Tomb owner	ZS	Fugu County, Shaanxi Province	38.9452	110.03	M	4050-3750	R11b	0.9712	1.9	122.175	4.70906	DS	ZS_M2O
ZS_M2S	C6213	Zhaishan (ZS)	Wangshamao Village, Tianjiazhai Town, Fugu County, Shaanxi Province	M2, Sacrificed	ZS	Fugu County, Shaanxi Province	38.9452	110.03	F	4050-3750	D5b1c	0.9817	0.5	301.75	8.34916	DS	ZS_M2S
ZS_M4	C6214	Zhaishan (ZS)	Wangshamao Village, Tianjiazhai Town, Fugu County, Shaanxi Province	M4	ZS	Fugu County, Shaanxi Province	38.9452	110.03	M	4050-3750	A+152+16362	0.9821	0.5	250.384	9.46486	DS	ZS_M4
ZS_H2	C6215	Zhaishan (ZS)	Wangshamao Village, Tianjiazhai Town, Fugu County, Shaanxi Province	H2	ZS	Fugu County, Shaanxi Province	38.9452	110.03	M	4050-3750	D4j3	1	0.3	289.914	7.52091	DS	ZS_H2
ZS_M1	C6216	Zhaishan (ZS)	Wangshamao Village, Tianjiazhai Town, Fugu County, Shaanxi Province	M1	ZS	Fugu County, Shaanxi Province	38.9452	110.03	F	4050-3750	B4c1b+16335	0.7866	0.3	279.88	9.4655	DS	ZS_M1
ZS_M3	C6218	Zhaishan (ZS)	Wangshamao Village, Tianjiazhai Town, Fugu County, Shaanxi Province	M3	ZS	Fugu County, Shaanxi Province	38.9452	110.03	F	4050-3750	N9a11	0.9789	0	271.894	5.56694	DS	ZS_M3
ZS_M4O	C6219	Zhaishan (ZS)	Wangshamao Village, Tianjiazhai Town, Fugu County, Shaanxi Province	M4, Tomb owner	ZS	Fugu County, Shaanxi Province	38.9452	110.03	M	4050-3750	D4h4	0.9582	0.6	240.677	12.4933	DS	ZS_M4O
ZS_M4S	C6220	Zhaishan (ZS)	Wangshamao Village, Tianjiazhai Town, Fugu County, Shaanxi Province	M4, Sacrificed	ZS	Fugu County, Shaanxi Province	38.9452	110.03	F	4050-3750	Z3	0.9113	0.7	168.193	8.61141	DS	ZS_M4S
ZS_M8	C6224	Zhaishan (ZS)	Wangshamao Village, Tianjiazhai Town, Fugu County, Shaanxi Province	M8, Rob hole	ZS	Fugu County, Shaanxi Province	38.9452	110.03	M	4050-3750	F2c	0.9039	0	248.345	4.47974	DS	ZS_M8
ZS_M10	C6226	Zhaishan (ZS)	Wangshamao Village, Tianjiazhai Town, Fugu County, Shaanxi Province	M10	ZS	Fugu County, Shaanxi Province	38.9452	110.03	F	4050-3750	M10a1a1b	0.9671	0.9	335.287	8.41328	DS	ZS_M10
TS_G34	C158	Taosi (TS)	Taosi villiage, Xiangfen County, Linfen City, Shanxi Province	2013JXTITG34H115	TSZJZ	Xiangfen County, Shanxi Province	35.8876	111.511	M	3868-3696*	A14	1	3.9	433.467	42.0221	SS	TS_G34
TS_G33	C159	Taosi (TS)	Taosi villiage, Xiangfen County, Linfen City, Shanxi Province	2013JXTITG33Q4	TSZJZ	Xiangfen County, Shanxi Province	35.8876	111.511	M	3868-3696	C4a2a1	0.9715	2.8	243.46	19.5366	SS	TS_G33
TS_G32	C162	Taosi (TS)	Taosi villiage, Xiangfen County, Linfen City, Shanxi Province	2013JXTITG32M19	TSZJZ	Xiangfen County, Shanxi Province	35.8876	111.511	M	3868-3696	Z3c	0.9798	2.3	557.101	26.0264	SS	TS_G32
ZJZ_M173	C1379	Zhoujiazhuang (ZJZ)	Zhoujiazhuang Village, Hengshui Town, Jiangxian County, Shanxi Province	M173	TSZJZ	Jiang County, Shanxi Province	35.4921	111.484	M	4150-3700	F1a1c	0.9682	0.9	246.754	11.1887	DS	ZJZ_M173
ZJZ_M1	C874	Zhoujiazhuang (ZJZ)	Zhoujiazhuang Village, Hengshui Town, Jiangxian County, Shanxi Province	M1	TSZJZ	Jiang County, Shanxi Province	35.4921	111.484	F	4150-3700	D4a5	0.9671	1.5	56.84	4.15067	DS	ZJZ_M1
ZJZ_M20	C875	Zhoujiazhuang (ZJZ)	Zhoujiazhuang Village, Hengshui Town, Jiangxian County, Shanxi Province	M20	TSZJZ	Jiang County, Shanxi Province	35.4921	111.484	M	4150-3700	G2a1	0.9424	0.8	172.538	12.3724	DS	ZJZ_M20
ZJZ_M14	C876	Zhoujiazhuang (ZJZ)	Zhoujiazhuang Village, Hengshui Town, Jiangxian County, Shanxi Province	M14	TSZJZ	Jiang County, Shanxi Province	35.4921	111.484	F	4150-3700	C4a1a2	0.9721	0.3	294.465	11.3504	DS	ZJZ_M14
ZJZ_M7	C877	Zhoujiazhuang (ZJZ)	Zhoujiazhuang Village, Hengshui Town, Jiangxian County, Shanxi Province	M7	TSZJZ	Jiang County, Shanxi Province	35.4921	111.484	M	4150-3700	D4b1a2	0.9655	0.5	244.057	12.1172	DS	ZJZ_M7
ZJZ_M11	C878	Zhoujiazhuang (ZJZ)	Zhoujiazhuang Village, Hengshui Town, Jiangxian County, Shanxi Province	M11	TSZJZ	Jiang County, Shanxi Province	35.4921	111.484	M	4150-3700	G1c	0.9552	0.5	180.343	13.0786	DS	ZJZ_M11
ZJZ_M13	C880	Zhoujiazhuang (ZJZ)	Zhoujiazhuang Village, Hengshui Town, Jiangxian County, Shanxi Province	M13	TSZJZ	Jiang County, Shanxi Province	35.4921	111.484	M	4150-3700	N9a1	0.989	1.5	249.043	13.1845	DS	ZJZ_M13
ZJZ_H64	C881	Zhoujiazhuang (ZJZ)	Zhoujiazhuang Village, Hengshui Town, Jiangxian County, Shanxi Province	H64①	TSZJZ	Jiang County, Shanxi Province	35.4921	111.484	F	4150-3700	M11a2	0.9804	0.9	295.934	10.7029	DS	ZJZ_H64
ZJZ_M25	C882	Zhoujiazhuang (ZJZ)	Zhoujiazhuang Village, Hengshui Town, Jiangxian County, Shanxi Province	M25	TSZJZ	Jiang County, Shanxi Province	35.4921	111.484	M	4150-3700	D4a5	0.9671	0.5	346.911	9.38644	DS	ZJZ_M25
ZJZ_M27	C884	Zhoujiazhuang (ZJZ)	Zhoujiazhuang Village, Hengshui Town, Jiangxian County, Shanxi Province	M27	TSZJZ	Jiang County, Shanxi Province	35.4921	111.484	F	4150-3700	D4b2	0.9543	0.4	350.934	12.1459	DS	ZJZ_M27
ZJZ_M23	C885	Zhoujiazhuang (ZJZ)	Zhoujiazhuang Village, Hengshui Town, Jiangxian County, Shanxi Province	M23	TSZJZ	Jiang County, Shanxi Province	35.4921	111.484	M	4150-3700	A24	0.9601	1.2	27.25	7.24443	DS	ZJZ_M23
ZJZ_M6	C887	Zhoujiazhuang (ZJZ)	Zhoujiazhuang Village, Hengshui Town, Jiangxian County, Shanxi Province	M6	TSZJZ	Jiang County, Shanxi Province	35.4921	111.484	M	4150-3700	G2a1	0.9855	0.9	283.745	9.84845	DS	ZJZ_M6
ZJZ_M4	C889	Zhoujiazhuang (ZJZ)	Zhoujiazhuang Village, Hengshui Town, Jiangxian County, Shanxi Province	M4	TSZJZ	Jiang County, Shanxi Province	35.4921	111.484	F	4150-3700	D4a5	0.9566	0.2	176.057	10.347	DS	ZJZ_M4
ZJZ_M76	C890	Zhoujiazhuang (ZJZ)	Zhoujiazhuang Village, Hengshui Town, Jiangxian County, Shanxi Province	M76	TSZJZ	Jiang County, Shanxi Province	35.4921	111.484	M	4150-3700	F1c1a1	0.9748	0.4	241.571	10.5743	DS	ZJZ_M76
ZJZ_M81	C891	Zhoujiazhuang (ZJZ)	Zhoujiazhuang Village, Hengshui Town, Jiangxian County, Shanxi Province	M81	TSZJZ	Jiang County, Shanxi Province	35.4921	111.484	M	4150-3700	G2a4	0.9731	1.4	206.913	11.7257	DS	ZJZ_M81
ZJZ_M47	C892	Zhoujiazhuang (ZJZ)	Zhoujiazhuang Village, Hengshui Town, Jiangxian County, Shanxi Province	M47	TSZJZ	Jiang County, Shanxi Province	35.4921	111.484	M	4150-3700	B5b2a1	0.9054	0.5	256.27	9.54102	DS	ZJZ_M47
ZJZ_M55	C893	Zhoujiazhuang (ZJZ)	Zhoujiazhuang Village, Hengshui Town, Jiangxian County, Shanxi Province	M55	TSZJZ	Jiang County, Shanxi Province	35.4921	111.484	F	4150-3700	G2a'c	0.9604	0.3	272.889	11.4083	DS	ZJZ_M55
ZJZ_M87	C894	Zhoujiazhuang (ZJZ)	Zhoujiazhuang Village, Hengshui Town, Jiangxian County, Shanxi Province	M87	TSZJZ	Jiang County, Shanxi Province	35.4921	111.484	M	4150-3700	M9a1a1b	0.9799	1.2	120.464	12.8661	DS	ZJZ_M87
ZJZ_H107	C895	Zhoujiazhuang (ZJZ)	Zhoujiazhuang Village, Hengshui Town, Jiangxian County, Shanxi Province	H107	TSZJZ	Jiang County, Shanxi Province	35.4921	111.484	M	4150-3700	D4e1a	1	0.7	406.986	10.4934	DS	ZJZ_H107
ZJZ_M71	C897	Zhoujiazhuang (ZJZ)	Zhoujiazhuang Village, Hengshui Town, Jiangxian County, Shanxi Province	M71	TSZJZ	Jiang County, Shanxi Province	35.4921	111.484	M	4150-3700	F1b1	0.941	1.5	90.484	13.2578	DS	ZJZ_M71
ZJZ_M40	C899	Zhoujiazhuang (ZJZ)	Zhoujiazhuang Village, Hengshui Town, Jiangxian County, Shanxi Province	M40	TSZJZ	Jiang County, Shanxi Province	35.4921	111.484	F	4150-3700	N9a8	0.9785	0	187.139	8.23308	DS	ZJZ_M40
ZJZ_M83	C900	Zhoujiazhuang (ZJZ)	Zhoujiazhuang Village, Hengshui Town, Jiangxian County, Shanxi Province	M83	TSZJZ	Jiang County, Shanxi Province	35.4921	111.484	F	4150-3700	C7a1	0.9509	0.5	292.312	10.9466	DS	ZJZ_M83
ZJZ_M77	C901	Zhoujiazhuang (ZJZ)	Zhoujiazhuang Village, Hengshui Town, Jiangxian County, Shanxi Province	M77	TSZJZ	Jiang County, Shanxi Province	35.4921	111.484	F	4150-3700	D4b2b1	1	0.8	209.584	15.8169	DS	ZJZ_M77
ZJZ_M42	C902	Zhoujiazhuang (ZJZ)	Zhoujiazhuang Village, Hengshui Town, Jiangxian County, Shanxi Province	M42	TSZJZ	Jiang County, Shanxi Province	35.4921	111.484	F	4150-3700	M9a1a1c1a	0.9922	0	272.306	8.70023	DS	ZJZ_M42
ZJZ_M70	C903	Zhoujiazhuang (ZJZ)	Zhoujiazhuang Village, Hengshui Town, Jiangxian County, Shanxi Province	M70	TSZJZ	Jiang County, Shanxi Province	35.4921	111.484	M	4150-3700	A17	0.984	0.6	378.721	8.82278	DS	ZJZ_M70
ZJZ_M63	C905	Zhoujiazhuang (ZJZ)	Zhoujiazhuang Village, Hengshui Town, Jiangxian County, Shanxi Province	M63	TSZJZ	Jiang County, Shanxi Province	35.4921	111.484	F	4150-3700	M8	0.8357	0.5	134.923	11.9572	DS	ZJZ_M63
ZJZ_M86	C907	Zhoujiazhuang (ZJZ)	Zhoujiazhuang Village, Hengshui Town, Jiangxian County, Shanxi Province	M86	TSZJZ	Jiang County, Shanxi Province	35.4921	111.484	F	4150-3700	F2a	0.9043	1.5	218.461	11.2338	DS	ZJZ_M86
ZJZ_M37	C908	Zhoujiazhuang (ZJZ)	Zhoujiazhuang Village, Hengshui Town, Jiangxian County, Shanxi Province	M37	TSZJZ	Jiang County, Shanxi Province	35.4921	111.484	F	4150-3700	A+152+16362	0.9603	1	159.579	11.8175	DS	ZJZ_M37
ZJZ_M98	C910	Zhoujiazhuang (ZJZ)	Zhoujiazhuang Village, Hengshui Town, Jiangxian County, Shanxi Province	M98	TSZJZ	Jiang County, Shanxi Province	35.4921	111.484	M	4150-3700	F2g	0.9399	1.3	382.315	11.2929	DS	ZJZ_M98
ZJZ_M119	C911	Zhoujiazhuang (ZJZ)	Zhoujiazhuang Village, Hengshui Town, Jiangxian County, Shanxi Province	M119	TSZJZ	Jiang County, Shanxi Province	35.4921	111.484	F	4150-3700	D4j	0.9393	0.6	393.237	10.467	DS	ZJZ_M119
ZJZ_H354	C912	Zhoujiazhuang (ZJZ)	Zhoujiazhuang Village, Hengshui Town, Jiangxian County, Shanxi Province	H354	TSZJZ	Jiang County, Shanxi Province	35.4921	111.484	M	4150-3700	F1e3	0.9521	0.4	304.442	9.41976	DS	ZJZ_H354
ZJZ_M206	C913	Zhoujiazhuang (ZJZ)	Zhoujiazhuang Village, Hengshui Town, Jiangxian County, Shanxi Province	M206	TSZJZ	Jiang County, Shanxi Province	35.4921	111.484	F	4150-3700	G1c2	0.9748	0.7	268.524	11.4088	DS	ZJZ_M206
ZJZ_M190	C914	Zhoujiazhuang (ZJZ)	Zhoujiazhuang Village, Hengshui Town, Jiangxian County, Shanxi Province	M190	TSZJZ	Jiang County, Shanxi Province	35.4921	111.484	M	4150-3700	G2a'c	0.9789	1.2	204.439	10.925	DS	ZJZ_M190
ZJZ_M176	C915	Zhoujiazhuang (ZJZ)	Zhoujiazhuang Village, Hengshui Town, Jiangxian County, Shanxi Province	M176	TSZJZ	Jiang County, Shanxi Province	35.4921	111.484	F	4150-3700	D4b2b	0.9702	2.2	241.893	9.23711	DS	ZJZ_M176
ZJZ_M182	C916	Zhoujiazhuang (ZJZ)	Zhoujiazhuang Village, Hengshui Town, Jiangxian County, Shanxi Province	M182	TSZJZ	Jiang County, Shanxi Province	35.4921	111.484	F	4150-3700	N9a11	1	0.8	273.766	12.5649	DS	ZJZ_M182
ZJZ_H258	C917	Zhoujiazhuang (ZJZ)	Zhoujiazhuang Village, Hengshui Town, Jiangxian County, Shanxi Province	H258	TSZJZ	Jiang County, Shanxi Province	35.4921	111.484	F	4150-3700	G3a2+152	0.9617	1.3	398.751	9.38832	DS	ZJZ_H258
ZJZ_M100	C918	Zhoujiazhuang (ZJZ)	Zhoujiazhuang Village, Hengshui Town, Jiangxian County, Shanxi Province	M100	TSZJZ	Jiang County, Shanxi Province	35.4921	111.484	M	4150-3700	M11a	0.9465	1	272.947	10.1668	DS	ZJZ_M100
Shimao_HJGD_M6S (kinship with Shimao_HJGD_M26S)	C4665	Hanjiagedan (HJGD), Shimao-city	Gaojiabu Town, Shenmu County, Yulin City, Shaanxi Province	M6, Sacrificed, South	Shimao_NC	Shenmu County, Shaanxi Province	38.5667	110.25	F	3977-3699	A+152+16362	0.9765	0.8	318.904	13.508	DS	Exclude
Shimao_HJGD_M34S (kinship with Shimao_HJGD_M34h)	C4699	Hanjiagedan (HJGD), Shimao-city	Gaojiabu Town, Shenmu County, Yulin City, Shaanxi Province	M34, Sacrificed	Shimao_NC	Shenmu County, Shaanxi Province	38.5667	110.25	F	3977-3699	D4b2b2	0.9778	0.1	210.318	9.20535	DS	Exclude
Shimao_HJGD_M36O (kinship with Shimao_HJGD_M36h)	C4702	Hanjiagedan (HJGD), Shimao-city	Gaojiabu Town, Shenmu County, Yulin City, Shaanxi Province	M36, Tomb owner	Shimao_NC	Shenmu County, Shaanxi Province	38.5667	110.25	M	3977-3699	A17	0.9824	0.1	161.606	9.08651	DS	Exclude
XH_M24 (kinship with Xinhua_M4a)	C366	Xinhua (XH)	Xinhua Village, Dabaodang Town, Shenmu County, northern Shaanxi Province	99SX, M24	XH	Shenmu County, Shaanxi Province	38.6353	110.03	M	4231-3650	G3a1'2	0.9575	0.3	277.023	8.49238	DS	Exclude
Shimao_HYW_T2M2 (high conta)	C318	Houyangwan (HYW), Shimao-ciity	Gaojiabu Town, Shenmu County, Yulin City, Shaanxi Province	T2-M2	Shimao_NC	Shenmu County, Shaanxi Province	38.5667	110.25	U	3811-3570*	B4m*	0.9227	8	1045.92	83.2022	SS	Exclude
Shimao_DM_K4_10_2 (high conta)	C300	Donmen (DM), Shimao-city	Gaojiabu Town, Shenmu County, Yulin City, Shaanxi Province	K4-10	Shimao_DM	Shenmu County, Shaanxi Province	38.5667	110.25	U	4144-3253	B4a4	0.8361	9.5	527.939	81.304	SS	Exclude
MZZL_M7 (high conta)	C350	Muzhuzhuliang (MZZL)	Yejihe Village, Dabaodang Town, Shenmu County, Yulin City, Shaanxi Province	M7, T1403	MZZSGDL	Shenmu County, Shaanxi Province	38.6334	109.943	U	3964-3722*	Y2	0.9849	6.8	172.6	82.8214	SS	Exclude
MZZL_M8 (high conta)	C347	Muzhuzhuliang (MZZL)	Yejihe Village, Dabaodang Town, Shenmu County, Yulin City, Shaanxi Province	M8, T1405	MZZSGDL	Shenmu County, Shaanxi Province	38.6334	109.943	U	4082-3722	M10a1b*	0.957	5.1	104.976	80.9654	SS	Exclude
XH_M1a (high conta)	C348	Xinhua (XH)	Xinhua Village, Dabaodang Town, Shenmu County, northern Shaanxi Province	99SX, M1	XH	Shenmu County, Shaanxi Province	38.6353	110.03	U	4231-3650	R+16189	0.9635	10.2	278.081	81.9184	SS	Exclude
XH_M58b (high conta)	C355	Xinhua (XH)	Xinhua Village, Dabaodang Town, Shenmu County, northern Shaanxi Province	99SX, M58	XH	Shenmu County, Shaanxi Province	38.6353	110.03	U	4231-3650	B4a4	0.8272	14	161.924	77.6137	SS	Exclude
Note
*The green grid in Date represents the samples that have been carbon dated and calibrated.
The grey characters means the samples we exclude in our analysis and the red C numbers represent the samples with high contaminations which are also excluded.

## Sheet: TableS2 Ancient pops
Supplementary Table 2. The 801 ancient individuals from published papers.
Label	Group	Haplogroup	Site Name	Location	Date(BP)	Hg_Coverage	Reference
NChemur_EMBA_BLT_M18	NWXJ_EMBA	U4d3	Bolati	Xinjiang, China	4811-4452	0.9483	Wang W et al., 2021
NChemur_EMBA_BLT_M19	NWXJ_EMBA	H6a1b2	Bolati	Xinjiang, China	4811-4452	1	Wang W et al., 2021
NChemur_EMBA_CGGL_M1	NWXJ_EMBA	N1b1a	Chagangole	Xinjiang, China	4245-4089	0.9478	Wang W et al., 2021
NChemur_EMBA_CGGL_M1S	NWXJ_EMBA	U5a1b1	Chagangole	Xinjiang, China	4520-3965	1	Wang W et al., 2021
NChemur_EMBA_CGGL_M2	NWXJ_EMBA	D4j15	Chagangole	Xinjiang, China	4545-4455	1	Wang W et al., 2021
NChemur_EMBA_CGGL_T1M2	NWXJ_EMBA	A12	Chagangole	Xinjiang, China	4545-4455	1	Wang W et al., 2021
NChemur_EMBA_CGGL_T1M3	NWXJ_EMBA	C4	Chagangole	Xinjiang, China	4520-3965	0.9375	Wang W et al., 2021
NChemur_EMBA_CGGL_T3M1	NWXJ_EMBA	C4+152	Chagangole	Xinjiang, China	4520-3965	0.9668	Wang W et al., 2021
NChemur_EMBA_CGGL_T3M1-2SE	NWXJ_EMBA	T2c1a2	Chagangole	Xinjiang, China	4520-3965	0.9774	Wang W et al., 2021
NChemur_EMBA_CGGL_T5M1	NWXJ_EMBA	W3a1a	Chagangole	Xinjiang, China	4520-4290	1	Wang W et al., 2021
NChemur_EMBA_CGGL_T5M1W	NWXJ_EMBA	D4j7	Chagangole	Xinjiang, China	4096-3965	0.9833	Wang W et al., 2021
NChemur_EMBA_CGGL_XQBM3	NWXJ_EMBA	U7a3a	Chagangole	Xinjiang, China	4520-3965	0.9835	Wang W et al., 2021
NChemur_EMBA_TGB_M2-1	NWXJ_EMBA	H2a1	Tuoganbai	Xinjiang, China	4500-4300	1	Wang W et al., 2021
NChemur_EMBA_TGB_M2-2	NWXJ_EMBA	U4a1	Tuoganbai	Xinjiang, China	4500-4300	0.9811	Wang W et al., 2021
NChemur_EMBA_TGB_M2-3	NWXJ_EMBA	H2a1	Tuoganbai	Xinjiang, China	4500-4300	0.9443	Wang W et al., 2021
NChemur_EMBA_TGB_M2-4	NWXJ_EMBA	H2a1	Tuoganbai	Xinjiang, China	4500-4300	0.9443	Wang W et al., 2021
NChemur_EMBA_TGB_M3-1	NWXJ_EMBA	R1b1	Tuoganbai	Xinjiang, China	4500-4300	0.9571	Wang W et al., 2021
NChemur_EMBA_TGB_M3-2	NWXJ_EMBA	R1b1	Tuoganbai	Xinjiang, China	4500-4300	0.9571	Wang W et al., 2021
NSSG_EMBA_SSG_M15	NWXJ_EMBA	A10	Songshugou	Xinjiang, China	4237-4087	0.9799	Wang W et al., 2021
NSSG_EMBA_SSG_M20	NWXJ_EMBA	R1b	Songshugou	Xinjiang, China	4237-4087	0.9499	Wang W et al., 2021
NSSG_EMBA_SSG_M26	NWXJ_EMBA	U4a2	Songshugou	Xinjiang, China	4237-4087	0.9869	Wang W et al., 2021
NWAfana_EMBA_AYTH_T1M22B	NWXJ_EMBA	U5a1a1	Ayituohan	Xinjiang, China	4570-4426	1	Wang W et al., 2021
NWAfana_EMBA_AYTH_T2M22C	NWXJ_EMBA	T2d1a	Ayituohan	Xinjiang, China	4570-4426	0.9868	Wang W et al., 2021
NWAfana_EMBA_NLKG218_M5-1	NWXJ_EMBA	U5a1b	G218 (NLKG218)	Xinjiang, China	4962-4840	1	Wang W et al., 2021
NWAfana_EMBA_NLKG218_M5-2	NWXJ_EMBA	H15b1	G218 (NLKG218)	Xinjiang, China	4962-4840	1	Wang W et al., 2021
NWAfana_EMBA_NLKG218_M5-3	NWXJ_EMBA	R1b1	G218 (NLKG218)	Xinjiang, China	4962-4840	0.9549	Wang W et al., 2021
E_LBA_BLK_M012	EXJ_ELBA	K2a5b	Barkol	Xinjiang, China	3000	0.9683	Wang W et al., 2021
E_LBA_BLK_M015	EXJ_ELBA	K2a5b	Barkol	Xinjiang, China	3000	0.9683	Wang W et al., 2021
E_LBA_HZY_DM4-1-1	EXJ_ELBA	D4j8	Haiziyan	Xinjiang, China	3050-2850	0.9922	Wang W et al., 2021
E_LBA_HZY_JM5-1-1	EXJ_ELBA	C4a1a3	Haiziyan	Xinjiang, China	3050-2850	0.976	Wang W et al., 2021
E_LBA_HZY_M1-2-1	EXJ_ELBA	J1b4	Haiziyan	Xinjiang, China	2849-2753	0.9527	Wang W et al., 2021
E_LBA_QEG_K02-1	EXJ_ELBA	K1b2a	Quanergou	Xinjiang, China	3160-2969	0.9946	Wang W et al., 2021
E_LBA_QEG_M108-9-13	EXJ_ELBA	F2f	Quanergou	Xinjiang, China	3160-2969	0.9731	Wang W et al., 2021
E_LBA_QEG_M10JM5-1	EXJ_ELBA	C4+152	Quanergou	Xinjiang, China	3160-2969	0.9353	Wang W et al., 2021
E_LBA_QEG_M122-4-1	EXJ_ELBA	R+16189	Quanergou	Xinjiang, China	3160-2969	0.8455	Wang W et al., 2021
E_LBA_QEG_M128-8-2	EXJ_ELBA	D4b1a2	Quanergou	Xinjiang, China	3160-2969	0.9464	Wang W et al., 2021
E_LBA_QEG_M12JM5-1	EXJ_ELBA	M8a1	Quanergou	Xinjiang, China	3160-2969	0.9936	Wang W et al., 2021
E_LBA_QEG_M25-7-6	EXJ_ELBA	D4j7	Quanergou	Xinjiang, China	3160-2969	0.9833	Wang W et al., 2021
E_LBA_QEG_M52-7-1	EXJ_ELBA	F2f	Quanergou	Xinjiang, China	3160-2969	0.9731	Wang W et al., 2021
E_LBA_QEG_M67-3-2	EXJ_ELBA	D4j+16311	Quanergou	Xinjiang, China	3160-2969	0.9569	Wang W et al., 2021
E_LBA_QEG_M6JM5-15	EXJ_ELBA	D4j7	Quanergou	Xinjiang, China	3160-2969	0.9833	Wang W et al., 2021
E_LBA_QEG_M70-6-1	EXJ_ELBA	U5a1a1	Quanergou	Xinjiang, China	3160-2969	1	Wang W et al., 2021
E_LBA_QEG_M70-9-8	EXJ_ELBA	D4b2b4	Quanergou	Xinjiang, China	3160-2969	0.9856	Wang W et al., 2021
E_LBA_QEG_M7JM5-10	EXJ_ELBA	H15b1	Quanergou	Xinjiang, China	3160-2969	1	Wang W et al., 2021
E_LBA_QEG_M819JM6-1	EXJ_ELBA	H15b1	Quanergou	Xinjiang, China	3160-2969	0.9619	Wang W et al., 2021
E_LBA_QEG_M827JM6-14	EXJ_ELBA	U2e1h	Quanergou	Xinjiang, China	3160-2969	0.9762	Wang W et al., 2021
E_LBA_QEG_M8JM5-6	EXJ_ELBA	A6	Quanergou	Xinjiang, China	3160-2969	0.9623	Wang W et al., 2021
E_LBA_QEG_M90-9a-4	EXJ_ELBA	Z4a1	Quanergou	Xinjiang, China	3160-2969	0.9602	Wang W et al., 2021
E_LBA_QEG_M990JM6-20	EXJ_ELBA	D4	Quanergou	Xinjiang, China	3160-2969	0.9829	Wang W et al., 2021
E_LBA_QEG_M9JM5-1	EXJ_ELBA	D4b2b	Quanergou	Xinjiang, China	3160-2969	0.9721	Wang W et al., 2021
E_LBA_QEG_M9JM6-1	EXJ_ELBA	A6	Quanergou	Xinjiang, China	3160-2969	0.9623	Wang W et al., 2021
E_IA_ASKXEN_1	EXJ_IA	A6	Aisikaixiaernan	Xinjiang, China	2276-2153	0.9371	Wang W et al., 2021
E_IA_ASKXEN_2	EXJ_IA	A6	Aisikaixiaernan	Xinjiang, China	2276-2153	0.9371	Wang W et al., 2021
E_IA_ASKXEN_3	EXJ_IA	R+16189	Aisikaixiaernan	Xinjiang, China	2276-2153	0.8157	Wang W et al., 2021
E_IA_ASKXEN_4	EXJ_IA	D4b2b	Aisikaixiaernan	Xinjiang, China	2276-2153	0.9676	Wang W et al., 2021
E_IA_BYH_M25b	EXJ_IA	R1b1	Baiyanghe	Xinjiang, China	2116-1988	0.9589	Wang W et al., 2021
E_IA_BYH_M25m	EXJ_IA	T2d1	Baiyanghe	Xinjiang, China	2116-1988	0.9519	Wang W et al., 2021
E_IA_HGL_M24B	EXJ_IA	B4c1b	Heigouliang	Xinjiang, China	2324-2152	0.7809	Wang W et al., 2021
E_IA_HGL_M30A	EXJ_IA	F2f	Heigouliang	Xinjiang, China	2324-2152	0.9731	Wang W et al., 2021
E_IA_HGL_M37A	EXJ_IA	U2e2a1	Heigouliang	Xinjiang, China	2324-2152	0.9652	Wang W et al., 2021
E_IA_HGL_M37C	EXJ_IA	U2e1	Heigouliang	Xinjiang, China	2324-2152	0.9729	Wang W et al., 2021
E_IA_HGL_M44A	EXJ_IA	A17	Heigouliang	Xinjiang, China	2324-2152	0.9961	Wang W et al., 2021
E_IA_HZY_K2-1	EXJ_IA	C4b	Haiziyan	Xinjiang, China	2750-2350	0.9569	Wang W et al., 2021
E_IA_HZY_K3-1	EXJ_IA	H1	Haiziyan	Xinjiang, China	2750-2350	1	Wang W et al., 2021
E_IA_HZY_M-1	EXJ_IA	D4b1a2a1	Haiziyan	Xinjiang, China	2750-2350	0.9765	Wang W et al., 2021
E_IA_QGM_4	EXJ_IA	Z4a1a	Qigeman	Xinjiang, China	2310-2126	0.9224	Wang W et al., 2021
E_IA_QGM_M2	EXJ_IA	U5a1g1	Qigeman	Xinjiang, China	2310-2126	1	Wang W et al., 2021
E_IA_TSBL_M11A	EXJ_IA	D4b2b	Tianshanbeilu	Xinjiang, China	2310-2126	0.9676	Wang W et al., 2021
E_IA_YE_M132	EXJ_IA	M11a	Yaer	Xinjiang, China	2270-2150	0.9519	Wang W et al., 2021
E_IA_YE_M239	EXJ_IA	C4	Yaer	Xinjiang, China	2270-2150	0.9429	Wang W et al., 2021
E_IA_YE_M258	EXJ_IA	U5a1a1	Yaer	Xinjiang, China	2270-2150	0.9683	Wang W et al., 2021
E_IA_YE_M3	EXJ_IA	M11c	Yaer	Xinjiang, China	2270-2150	0.94	Wang W et al., 2021
E_IA_YE_M317	EXJ_IA	C4a2a1	Yaer	Xinjiang, China	2270-2150	0.953	Wang W et al., 2021
E_IA_YE_M377	EXJ_IA	U5a1a1	Yaer	Xinjiang, China	2270-2150	0.9683	Wang W et al., 2021
E_IA_YE_M388-C	EXJ_IA	A6	Yaer	Xinjiang, China	2270-2150	0.9483	Wang W et al., 2021
E_IA_YE_M401	EXJ_IA	U2e1	Yaer	Xinjiang, China	2270-2150	0.9574	Wang W et al., 2021
E_IA_YE_M426	EXJ_IA	F2f	Yaer	Xinjiang, China	2270-2150	0.9731	Wang W et al., 2021
E_IA_YE_M70	EXJ_IA	D4	Yaer	Xinjiang, China	2270-2150	0.9741	Wang W et al., 2021
N_IA_CGGL_T4MX	NXJ_IA	H5a1	Chagangole	Xinjiang, China	2309-2065	0.948	Wang W et al., 2021
N_IA_DTLD_M36	NXJ_IA	D4o2a	Dongtalede	Xinjiang, China	2900-2700	0.9572	Wang W et al., 2021
N_IA_DTLD_M47-B	NXJ_IA	D4c2b	Dongtalede	Xinjiang, China	2900-2700	0.9766	Wang W et al., 2021
N_IA_DTLD_M5-1	NXJ_IA	D4j8	Dongtalede	Xinjiang, China	2900-2700	0.9742	Wang W et al., 2021
N_IA_DTLD_M5-2	NXJ_IA	D4j8	Dongtalede	Xinjiang, China	2900-2700	0.9742	Wang W et al., 2021
N_IA_KLTS_M2	NXJ_IA	D4c1b1	Kalatasi	Xinjiang, China	2800-2400	1	Wang W et al., 2021
N_IA_KLTS_M3	NXJ_IA	F1c1a1	Kalatasi	Xinjiang, China	2800-2400	0.9657	Wang W et al., 2021
N_IA_SSG_M10A	NXJ_IA	A26	Songshugou	Xinjiang, China	2723-2383	0.9672	Wang W et al., 2021
N_IA_SSG_M10B	NXJ_IA	U7a	Songshugou	Xinjiang, China	2723-2383	1	Wang W et al., 2021
N_IA_SSG_M12A	NXJ_IA	U4b1a1a1	Songshugou	Xinjiang, China	2723-2383	0.9737	Wang W et al., 2021
N_IA_SSG_M12B	NXJ_IA	D5a2a1b	Songshugou	Xinjiang, China	2723-2383	0.9545	Wang W et al., 2021
N_IA_SSG_M25	NXJ_IA	C4e	Songshugou	Xinjiang, China	2723-2383	0.9911	Wang W et al., 2021
N_IA_SSG_M5	NXJ_IA	D4e1	Songshugou	Xinjiang, China	2723-2383	0.9675	Wang W et al., 2021
N_IA_SSG_M7	NXJ_IA	F1b1+@152	Songshugou	Xinjiang, China	2723-2383	0.9887	Wang W et al., 2021
N_IA_TWXC_ABT	NXJ_IA	D4e4	Tuwaxincun	Xinjiang, China	2500-2300	1	Wang W et al., 2021
W_IA_AXL_M4	WXJ_IA	U7b	Axile	Xinjiang, China	2258-2158	0.9841	Wang W et al., 2021
W_IA_AXL_M6	WXJ_IA	U5a1d2a	Axile	Xinjiang, China	2349-2301	0.9899	Wang W et al., 2021
W_IA_AYSGK_M2	WXJ_IA	G2a+152	Ayousaigoukou	Xinjiang, China	2703-2360	0.9416	Wang W et al., 2021
W_IA_AYSGK_M2W	WXJ_IA	C4a1a+195	Ayousaigoukou	Xinjiang, China	2703-2360	0.9347	Wang W et al., 2021
W_IA_AYSGK_M6	WXJ_IA	HV14a	Ayousaigoukou	Xinjiang, China	2344-2155	0.9474	Wang W et al., 2021
W_IA_AYSGK_M7	WXJ_IA	HV14a	Ayousaigoukou	Xinjiang, China	2703-2155	0.9474	Wang W et al., 2021
W_IA_KKSX_M16	WXJ_IA	J1b1a3	Kuokesuxi	Xinjiang, China	2279-2154	0.9295	Wang W et al., 2021
W_IA_KKSX_M18	WXJ_IA	C4a1	Kuokesuxi	Xinjiang, China	2161-2061	0.9689	Wang W et al., 2021
W_IA_KKSX_M20	WXJ_IA	T2b34	Kuokesuxi	Xinjiang, China	2306-2234	1	Wang W et al., 2021
W_IA_KKSX_M2S	WXJ_IA	T2b34	Kuokesuxi	Xinjiang, China	2326-2136	0.9876	Wang W et al., 2021
W_IA_KKSX_M66	WXJ_IA	D4j+(16286)	Kuokesuxi	Xinjiang, China	2326-2061	1	Wang W et al., 2021
W_IA_KKSX_M89-C1	WXJ_IA	U2e1b	Kuokesuxi	Xinjiang, China	2310-2222	0.9612	Wang W et al., 2021
W_IA_NLKCSC_M1-1	WXJ_IA	D4j5	Guanjingtai	Xinjiang, China	2345-1934	0.9686	Wang W et al., 2021
W_IA_NLKCSC_M1-2	WXJ_IA	M3	Guanjingtai	Xinjiang, China	2069-1934	0.9135	Wang W et al., 2021
W_IA_NLKCSC_M2-1	WXJ_IA	M3	Guanjingtai	Xinjiang, China	2345-1934	0.9135	Wang W et al., 2021
W_IA_NLKCSC_M3-1	WXJ_IA	A11	Guanjingtai	Xinjiang, China	2345-1934	1	Wang W et al., 2021
W_IA_NLKCSC_M3-2	WXJ_IA	U4a2	Guanjingtai	Xinjiang, China	2345-1934	1	Wang W et al., 2021
W_IA_NLKCSC_M3-3	WXJ_IA	T2b2	Guanjingtai	Xinjiang, China	2345-1934	1	Wang W et al., 2021
W_IA_NLKCSC_M3-4	WXJ_IA	U4b1a4	Guanjingtai	Xinjiang, China	2345-1934	0.9878	Wang W et al., 2021
W_IA_NLKCSC_M6	WXJ_IA	U5b1b2	Guanjingtai	Xinjiang, China	2345-2302	0.9677	Wang W et al., 2021
W_IA_NLKDML_M50A	WXJ_IA	D4j3a	Dongmaili	Xinjiang, China	2788-2239	0.98	Wang W et al., 2021
W_IA_NLKDML_M50B	WXJ_IA	F1b1+@152	Dongmaili	Xinjiang, China	2788-2239	0.9887	Wang W et al., 2021
W_IA_NLKG218_M1	WXJ_IA	HV18	G218 (NLKG218)	Xinjiang, China	2309-1968	1	Wang W et al., 2021
W_IA_NLKG218_M15	WXJ_IA	G2a2	G218 (NLKG218)	Xinjiang, China	2309-1968	0.9727	Wang W et al., 2021
W_IA_NLKG218_M20-2	WXJ_IA	D4j12	G218 (NLKG218)	Xinjiang, China	2118-1968	1	Wang W et al., 2021
W_IA_NLKG218_M61	WXJ_IA	H6a1b2	G218 (NLKG218)	Xinjiang, China	2271-2155	0.9673	Wang W et al., 2021
W_IA_NLKG218_M62	WXJ_IA	D5a2a1b	G218 (NLKG218)	Xinjiang, China	2309-1968	0.9521	Wang W et al., 2021
W_IA_NLKG218_M64	WXJ_IA	H6b2	G218 (NLKG218)	Xinjiang, China	2309-2220	0.8786	Wang W et al., 2021
W_IA_NLKG218_M87	WXJ_IA	C4a2c	G218 (NLKG218)	Xinjiang, China	2309-1968	0.9525	Wang W et al., 2021
W_IA_NLKGJT_M7-2	WXJ_IA	C4+152	Guanjingtai	Xinjiang, China	2118-1968	0.9268	Wang W et al., 2021
W_IA_NLKJRT_M21	WXJ_IA	T1a1	Jirentaigoukou	Xinjiang, China	2352-2306	0.9576	Wang W et al., 2021
W_IA_NLKJRT_M22	WXJ_IA	R1b1	Jirentaigoukou	Xinjiang, China	2352-2306	0.9328	Wang W et al., 2021
W_IA_NLKJRT_M23	WXJ_IA	H15b	Jirentaigoukou	Xinjiang, China	2352-2306	0.8738	Wang W et al., 2021
W_IA_NLKJRT_M26	WXJ_IA	C4	Jirentaigoukou	Xinjiang, China	2352-2306	0.9463	Wang W et al., 2021
W_IA_NLKJRT_M39	WXJ_IA	D4e1	Jirentaigoukou	Xinjiang, China	2352-2306	0.9652	Wang W et al., 2021
W_IA_NLKJRT_M49	WXJ_IA	H7b	Jirentaigoukou	Xinjiang, China	3161-3006	0.9532	Wang W et al., 2021
W_IA_NLKJRT_M66-aB	WXJ_IA	U5a1f1	Jirentaigoukou	Xinjiang, China	2308-2229	0.9425	Wang W et al., 2021
W_IA_NLKJRT_M66-b-c	WXJ_IA	U5a1f1	Jirentaigoukou	Xinjiang, China	2308-2229	0.9425	Wang W et al., 2021
W_IA_NLKJRT_M66-cD	WXJ_IA	H101	Jirentaigoukou	Xinjiang, China	2308-2229	0.9483	Wang W et al., 2021
W_IA_NLKTBSY_M5	WXJ_IA	A8a1	Tangbalesayi	Xinjiang, China	2800-2400	0.9696	Wang W et al., 2021
W_IA_NLKTBSY_M7	WXJ_IA	N9a9	Tangbalesayi	Xinjiang, China	2800-2400	0.9596	Wang W et al., 2021
W_IA_NLKTBSY_M8	WXJ_IA	C4	Tangbalesayi	Xinjiang, China	2800-2400	0.9327	Wang W et al., 2021
W_IA_NLKWZ_M22	WXJ_IA	G3a3	Wuzan	Xinjiang, China	2788-2239	0.9534	Wang W et al., 2021
W_IA_NLKWZ_M23	WXJ_IA	A8a1	Wuzan	Xinjiang, China	2788-2239	0.9781	Wang W et al., 2021
W_IA_NLKWZ_M24	WXJ_IA	W3b	Wuzan	Xinjiang, China	2788-2239	0.9806	Wang W et al., 2021
W_IA_NLKWZ_M31A	WXJ_IA	U5a2+16294	Wuzan	Xinjiang, China	2788-2239	0.936	Wang W et al., 2021
W_IA_NLKWZ_M66B	WXJ_IA	C4a1a+195	Wuzan	Xinjiang, China	2788-2239	0.9665	Wang W et al., 2021
W_IA_SHXB_M2	WXJ_IA	W3b	Sahaxibe	Xinjiang, China	2118-1951	0.9806	Wang W et al., 2021
W_IA_SHXB_M5	WXJ_IA	U5a2a1	Sahaxibe	Xinjiang, China	2118-1951	1	Wang W et al., 2021
W_IA_SMTS_M66	WXJ_IA	G2b2	Simutasi	Xinjiang, China	2276-2154	0.9754	Wang W et al., 2021
W_IA_SMTS_M88	WXJ_IA	U8b1a2a	Simutasi	Xinjiang, China	2266-2158	0.8835	Wang W et al., 2021
W_IA_TLKTS_M3	WXJ_IA	HV20	Tielieketesai	Xinjiang, China	2065-1926	0.8808	Wang W et al., 2021
W_IA_TLKTS_M6A	WXJ_IA	C4a1a+195	Tielieketesai	Xinjiang, China	2065-1926	0.9609	Wang W et al., 2021
W_IA_TLKTS_M8	WXJ_IA	H7b	Tielieketesai	Xinjiang, China	2065-1926	0.9416	Wang W et al., 2021
W_IA_WTL_M3B	WXJ_IA	C1e	Wutulan	Xinjiang, China	2425-1942	0.9464	Wang W et al., 2021
SWJEZKL_IA_JEZKL_M01-3	SWXJ_IA	H14a	Jierzankale	Xinjiang, China	2680-2348	0.8766	Wang W et al., 2021
SWJEZKL_IA_JEZKL_M02	SWXJ_IA	H13a2a	Jierzankale	Xinjiang, China	2680-2348	0.8812	Wang W et al., 2021
SWJEZKL_IA_JEZKL_M08-3	SWXJ_IA	A+152+16362	Jierzankale	Xinjiang, China	2680-2348	0.9264	Wang W et al., 2021
SWJEZKL_IA_JEZKL_M14-1	SWXJ_IA	U2e1h	Jierzankale	Xinjiang, China	2680-2348	0.9762	Wang W et al., 2021
SWJEZKL_IA_JEZKL_M14-5	SWXJ_IA	A+152+16362+16189	Jierzankale	Xinjiang, China	2680-2348	0.9293	Wang W et al., 2021
SWJEZKL_IA_JEZKL_M17	SWXJ_IA	M3a1+204	Jierzankale	Xinjiang, China	2680-2348	0.9673	Wang W et al., 2021
SWJEZKL_IA_JEZKL_M25-1	SWXJ_IA	C4a2c1	Jierzankale	Xinjiang, China	2680-2348	0.9537	Wang W et al., 2021
SWJEZKL_IA_JEZKL_M25-2	SWXJ_IA	D4j	Jierzankale	Xinjiang, China	2680-2348	0.982	Wang W et al., 2021
SWJEZKL_IA_JEZKL_M26-1	SWXJ_IA	C4a2c1	Jierzankale	Xinjiang, China	2680-2348	0.9537	Wang W et al., 2021
SWJEZKL_IA_JEZKL_M30-1	SWXJ_IA	C4a2c1	Jierzankale	Xinjiang, China	2680-2348	0.9537	Wang W et al., 2021
SWJEZKL_IA_JEZKL_M35-1	SWXJ_IA	D4j7	Jierzankale	Xinjiang, China	2680-2348	0.9693	Wang W et al., 2021
SWJEZKL_IA_JEZKL_M35-4	SWXJ_IA	D4j7	Jierzankale	Xinjiang, China	2680-2348	0.9693	Wang W et al., 2021
SZGLK_IA_ZGLK_M104D	SXJ_IA	D4f	Zaghunluq	Xinjiang, China	2488-1968	0.9631	Wang W et al., 2021
SZGLK_IA_ZGLK_M139H	SXJ_IA	D4j1b	Zaghunluq	Xinjiang, China	2488-1968	1	Wang W et al., 2021
SZGLK_IA_ZGLK_M144D	SXJ_IA	J1b2	Zaghunluq	Xinjiang, China	2488-1968	0.9502	Wang W et al., 2021
SZGLK_IA_ZGLK_M14F	SXJ_IA	H5a1	Zaghunluq	Xinjiang, China	2488-1968	0.8883	Wang W et al., 2021
SZGLK_IA_ZGLK_M14L	SXJ_IA	H5a1	Zaghunluq	Xinjiang, China	2488-1968	0.8883	Wang W et al., 2021
SZGLK_IA_ZGLK_M14n	SXJ_IA	H5a1	Zaghunluq	Xinjiang, China	2488-2337	0.8883	Wang W et al., 2021
SZGLK_IA_ZGLK_M14S	SXJ_IA	N1a3a	Zaghunluq	Xinjiang, China	2488-1968	0.9724	Wang W et al., 2021
SZGLK_IA_ZGLK_M1DH	SXJ_IA	T1a1b1	Zaghunluq	Xinjiang, China	2118-1968	1	Wang W et al., 2021
SZGLK_IA_ZGLK_M24A	SXJ_IA	H2b	Zaghunluq	Xinjiang, China	2488-1968	0.926	Wang W et al., 2021
SZGLK_IA_ZGLK_M2M	SXJ_IA	T1a1b1	Zaghunluq	Xinjiang, China	2488-1968	1	Wang W et al., 2021
SZGLK_IA_ZGLK_M34K	SXJ_IA	C7b	Zaghunluq	Xinjiang, China	2488-1968	0.9721	Wang W et al., 2021
SZGLK_IA_ZGLK_M44Ag	SXJ_IA	T1a1b1	Zaghunluq	Xinjiang, China	2488-1968	0.9879	Wang W et al., 2021
SZGLK_IA_ZGLK_M44E	SXJ_IA	R2+13500	Zaghunluq	Xinjiang, China	2488-1968	0.9616	Wang W et al., 2021
SZGLK_IA_ZGLK_M44P	SXJ_IA	T2b34	Zaghunluq	Xinjiang, China	2488-1968	0.9859	Wang W et al., 2021
SZGLK_IA_ZGLK_M44Q	SXJ_IA	HV12	Zaghunluq	Xinjiang, China	2488-1968	0.8386	Wang W et al., 2021
SZGLK_IA_ZGLK_M44T	SXJ_IA	U5a2a1	Zaghunluq	Xinjiang, China	2488-1968	0.9828	Wang W et al., 2021
SZGLK_IA_ZGLK_M44V	SXJ_IA	I4a	Zaghunluq	Xinjiang, China	2488-1968	0.9531	Wang W et al., 2021
SZGLK_IA_ZGLK_M83A	SXJ_IA	D4i	Zaghunluq	Xinjiang, China	2488-1968	0.9673	Wang W et al., 2021
SZGLK_IA_ZGLK_M87B	SXJ_IA	N1a1a1a1	Zaghunluq	Xinjiang, China	2488-1968	0.918	Wang W et al., 2021
W_HE_JMCYL_M52	WXJ_HE	U9b1	Junmachangyilian	Xinjiang, China	786-694	0.9618	Wang W et al., 2021
W_HE_JMCYL_M57A	WXJ_HE	K1a	Junmachangyilian	Xinjiang, China	566-516	0.964	Wang W et al., 2021
W_HE_JMCYL_M58B	WXJ_HE	K1a	Junmachangyilian	Xinjiang, China	653-545	0.9701	Wang W et al., 2021
W_HE_JMCYL_M59	WXJ_HE	C4a1a+195	Junmachangyilian	Xinjiang, China	1620-1517	0.9347	Wang W et al., 2021
W_HE_KKSX_M17	WXJ_HE	H101	Kuokesuxi	Xinjiang, China	2064-1934	0.9242	Wang W et al., 2021
W_HE_NLKJRT_M4	WXJ_HE	C4b	Jirentaigoukou	Xinjiang, China	1342-1290	0.967	Wang W et al., 2021
W_HE_NLKTBSY_M1	WXJ_HE	U5a1d2b	Tangbalesayi	Xinjiang, China	1100	0.9569	Wang W et al., 2021
W_HE_NLKTBSY_M22	WXJ_HE	C4a1a4a	Tangbalesayi	Xinjiang, China	1100	0.9778	Wang W et al., 2021
W_HE_SMTS_M70	WXJ_HE	G2a2	Simutasi	Xinjiang, China	964-891	0.9466	Wang W et al., 2021
W_HE_ZKT_M01-B	WXJ_HE	R1b1	Zeketai	Xinjiang, China	2020-1948	0.9464	Wang W et al., 2021
W_HE_ZKT_M01-C	WXJ_HE	R1b1	Zeketai	Xinjiang, China	2020-1948	0.9464	Wang W et al., 2021
SBZL_HE_BZL_M12-B	SXJ_HE	H2b	Bizili	Xinjiang, China	1529-1412	0.8765	Wang W et al., 2021
SBZL_HE_BZL_M14-26	SXJ_HE	W	Bizili	Xinjiang, China	1529-1412	0.9094	Wang W et al., 2021
SBZL_HE_BZL_M15	SXJ_HE	C4+152+16093	Bizili	Xinjiang, China	1529-1412	0.9575	Wang W et al., 2021
SBZL_HE_BZL_M15-14	SXJ_HE	W1	Bizili	Xinjiang, China	1529-1412	0.9382	Wang W et al., 2021
SBZL_HE_BZL_M16A-16	SXJ_HE	A+152+16362	Bizili	Xinjiang, China	1529-1412	1	Wang W et al., 2021
SBZL_HE_BZL_M16B-46-27	SXJ_HE	A+152+16362	Bizili	Xinjiang, China	1529-1412	1	Wang W et al., 2021
SBZL_HE_BZL_M3	SXJ_HE	HV2a	Bizili	Xinjiang, China	1529-1412	0.8696	Wang W et al., 2021
SBZL_HE_BZL_M30	SXJ_HE	U4c1	Bizili	Xinjiang, China	1529-1412	0.9453	Wang W et al., 2021
SBZL_HE_BZL_M31-A	SXJ_HE	HV	Bizili	Xinjiang, China	1529-1412	0.7869	Wang W et al., 2021
SBZL_HE_BZL_M31A-16	SXJ_HE	U4a2	Bizili	Xinjiang, China	1529-1412	0.9789	Wang W et al., 2021
SBZL_HE_BZL_M32-B	SXJ_HE	D4j5	Bizili	Xinjiang, China	1529-1412	0.9686	Wang W et al., 2021
SBZL_HE_BZL_M33-B	SXJ_HE	H1	Bizili	Xinjiang, China	1529-1412	1	Wang W et al., 2021
SBZL_HE_BZL_M37-A	SXJ_HE	W1	Bizili	Xinjiang, China	1529-1412	0.9612	Wang W et al., 2021
SBZL_HE_BZL_M37A-17	SXJ_HE	U4a2	Bizili	Xinjiang, China	1529-1412	0.9789	Wang W et al., 2021
SBZL_HE_BZL_M5-6	SXJ_HE	D4e1	Bizili	Xinjiang, China	1529-1412	0.9817	Wang W et al., 2021
SHetian_HE_Hetian_M13	SXJ_HE	U4b1a4	Hetian	Xinjiang, China	1812-1605	0.9861	Wang W et al., 2021
SHetian_HE_Hetian_M14	SXJ_HE	M3	Hetian	Xinjiang, China	1812-1605	0.8847	Wang W et al., 2021
SHetian_HE_Hetian_M15	SXJ_HE	U5b1b	Hetian	Xinjiang, China	1812-1605	0.9454	Wang W et al., 2021
SHetian_HE_Hetian_M16A	SXJ_HE	H6a	Hetian	Xinjiang, China	1812-1605	0.9723	Wang W et al., 2021
SHetian_HE_Hetian_M16B	SXJ_HE	N	Hetian	Xinjiang, China	1812-1605	0.9586	Wang W et al., 2021
SHetian_HE_Hetian_M17	SXJ_HE	J1b1a1	Hetian	Xinjiang, China	1812-1605	0.9688	Wang W et al., 2021
SHetian_HE_Hetian_M19	SXJ_HE	T1a1	Hetian	Xinjiang, China	1812-1605	0.9821	Wang W et al., 2021
SHetian_HE_Hetian_M30C	SXJ_HE	U4a2	Hetian	Xinjiang, China	1812-1605	0.9625	Wang W et al., 2021
SHetian_HE_Hetian_M34	SXJ_HE	C4a1a+195	Hetian	Xinjiang, China	1812-1605	0.9461	Wang W et al., 2021
SSPL_HE_SPL_0000	SXJ_HE	U5a2a2a	Sampula	Xinjiang, China	1876-1724	0.9507	Wang W et al., 2021
SSPL_HE_SPL_00114	SXJ_HE	U4a2	Sampula	Xinjiang, China	1876-1724	0.97	Wang W et al., 2021
SSPL_HE_SPL_0092	SXJ_HE	H6a1a	Sampula	Xinjiang, China	1876-1724	1	Wang W et al., 2021
SSPL_HE_SPL_0094	SXJ_HE	W3a1	Sampula	Xinjiang, China	1876-1724	0.9867	Wang W et al., 2021
SSPL_HE_SPL_0121	SXJ_HE	H7b	Sampula	Xinjiang, China	1876-1724	1	Wang W et al., 2021
SSPL_HE_SPL_068	SXJ_HE	H5c	Sampula	Xinjiang, China	1876-1724	0.8942	Wang W et al., 2021
SSPL_HE_SPL_M04-3	SXJ_HE	T1a1	Sampula	Xinjiang, China	1876-1724	0.9829	Wang W et al., 2021
SSPL_HE_SPL_M05	SXJ_HE	H2b	Sampula	Xinjiang, China	1876-1724	0.9192	Wang W et al., 2021
SSPL_HE_SPL_M05-84	SXJ_HE	H2b	Sampula	Xinjiang, China	1876-1724	0.963	Wang W et al., 2021
SSPL_HE_SPL_M24-2	SXJ_HE	H5c	Sampula	Xinjiang, China	1876-1724	0.8942	Wang W et al., 2021
GQMajiaY_EBA_L3152	GQMajiaY_EBA	G2a1f	Xiahaishi	Gansu, China	3855	1	Ding et al., 2020
GQMajiaY_EBA_L3153	GQMajiaY_EBA	F2g	Xiahaishi	Gansu, China	3800	0.9503	Ding et al., 2020
GQMajiaY_EBA_D1957	GQMajiaY_EBA	R	Wuba	Gansu, China	3917	0.8429	Ding et al., 2020
GQMajiaY_EBA_D1958d	GQMajiaY_EBA	B4c1c1	Wuba	Gansu, China	3765	0.8463	Ding et al., 2020
GQMajiaY_EBA_D1952	GQMajiaY_EBA	D4j1b	Zongri	Qinghai, China	4750	0.9866	Ding et al., 2020
GQMajiaY_EBA_D1953	GQMajiaY_EBA	D4	Zongri	Qinghai, China	4121	0.915	Ding et al., 2020
GQMajiaY_EBA_L0642	GQMajiaY_EBA	D4j3	Zongri	Qinghai, China	5200-3900	0.9758	Ding et al., 2020
GQMajiaY_EBA_L1149	GQMajiaY_EBA	G2a1	Zongri	Qinghai, China	5200-3900	0.9512	Ding et al., 2020
GQMajiaY_EBA_L3197	GQMajiaY_EBA	D4i	Zongri	Qinghai, China	3993	0.9699	Ding et al., 2020
GQMajiaY_EBA_L3254	GQMajiaY_EBA	D4i	Zongri	Qinghai, China	5040	0.9495	Ding et al., 2020
GQMajiaY_EBA_L3255	GQMajiaY_EBA	D4i	Zongri	Qinghai, China	4820	0.9557	Ding et al., 2020
GQMajiaY_EBA_L3256	GQMajiaY_EBA	G2a1	Zongri	Qinghai, China	4812	0.9611	Ding et al., 2020
GQMajiaY_EBA_R2089	GQMajiaY_EBA	D4i	Zongri	Qinghai, China	4405	0.957	Ding et al., 2020
GQMajiaY_EBA_R2111	GQMajiaY_EBA	D4i	Zongri	Qinghai, China	4287	0.9428	Ding et al., 2020
GQMajiaY_EBA_R2112	GQMajiaY_EBA	G2b2a	Zongri	Qinghai, China	4666	0.9805	Ding et al., 2020
GQMajiaY_EBA_R2114	GQMajiaY_EBA	D4i	Zongri	Qinghai, China	4299	0.9463	Ding et al., 2020
GQMajiaY_EBA_R2121	GQMajiaY_EBA	D4i	Zongri	Qinghai, China	4190	0.9564	Ding et al., 2020
GQMajiaY_EBA_R2122	GQMajiaY_EBA	D4i	Zongri	Qinghai, China	4467	0.9755	Ding et al., 2020
GQMajiaY_EBA_L3223	GQMajiaY_EBA	G2a1	Daxiang	Qinghai, China	4412	0.95	Ding et al., 2020
GQMajiaY_EBA_L3230	GQMajiaY_EBA	C7b	Shanglu	Qinghai, China	4282	0.95	Ding et al., 2020
GQMajiaY_EBA_L3226	GQMajiaY_EBA	F1b1+@152	Heodong	Qinghai, China	4292	0.9358	Ding et al., 2020
GQMajiaY_EBA_L3231	GQMajiaY_EBA	D4j11	Heodong	Qinghai, China	411	0.9721	Ding et al., 2020
GQMajiaY_EBA_L1129	GQMajiaY_EBA	G1c	Hupo	Qinghai, China	4000	0.8884	Ding et al., 2020
GQMajiaY_EBA_L1130	GQMajiaY_EBA	D4b2b	Hupo	Qinghai, China	3989	0.9428	Ding et al., 2020
GQMajiaY_EBA_L1131	GQMajiaY_EBA	A10	Hupo	Qinghai, China	4224	0.9428	Ding et al., 2020
GQMajiaY_EBA_L1132	GQMajiaY_EBA	A17	Hupo	Qinghai, China	4000	0.9766	Ding et al., 2020
GQMajiaY_EBA_L1133	GQMajiaY_EBA	G2a1f	Hupo	Qinghai, China	4000	0.95	Ding et al., 2020
GQMajiaY_EBA_L3257	GQMajiaY_EBA	C4a1a2	Liuwan	Qinghai, China	4018	0.9388	Ding et al., 2020
GQMajiaY_EBA_L3258	GQMajiaY_EBA	M9a	Liuwan	Qinghai, China	4000	0.95	Ding et al., 2020
GQQijia_BA_L3165	GQQijia_BA	G3a2	Jingchankou	Gansu, China	3811	0.9462	Ding et al., 2020
GQQijia_BA_L0576	GQQijia_BA	D4j	Mogou	Gansu, China	3400	0.8615	Ding et al., 2020
GQQijia_BA_L0577	GQQijia_BA	B4d1	Mogou	Gansu, China	3400	0.8994	Ding et al., 2020
GQQijia_BA_L0580	GQQijia_BA	B4c1b2c	Mogou	Gansu, China	3400	0.9613	Ding et al., 2020
GQQijia_BA_L3218	GQQijia_BA	D5a2a1b	Mogou	Gansu, China	3400	0.9622	Ding et al., 2020
GQQijia_BA_L1127	GQQijia_BA	D4b2b	Sanheyi	Qinghai, China	4000	0.7887	Ding et al., 2020
GQQijia_BA_L1128	GQQijia_BA	G2b1a2	Sanheyi	Qinghai, China	4000	0.9724	Ding et al., 2020
GQQijia_BA_L3184	GQQijia_BA	F1b1+@152	Sanheyi	Qinghai, China	4065	0.9189	Ding et al., 2020
GQQijia_BA_L3154	GQQijia_BA	R+16189	Qijiaping	Gansu, China	3606	0.9553	Ding et al., 2020
GQQijia_BA_L3155	GQQijia_BA	F1a1b	Qijiaping	Gansu, China	1791	0.9263	Ding et al., 2020
GQQijia_BA_L3156	GQQijia_BA	G2a+152	Qijiaping	Gansu, China	3484	0.9651	Ding et al., 2020
GQKayue_LBA_L3159	GQKayue_LBA	D4h1c	Lajigai	Qinghai, China	3267	0.9749	Ding et al., 2020
GQKayue_LBA_L3161	GQKayue_LBA	G1c2	Lajigai	Qinghai, China	3200	0.988	Ding et al., 2020
GQKayue_LBA_L3190	GQKayue_LBA	Z4a1a	Lajigai	Qinghai, China	3200	0.9439	Ding et al., 2020
GQKayue_LBA_L3264	GQKayue_LBA	G2a4	Guidehexi	Qinghai, China	2850	0.9699	Ding et al., 2020
GQKayue_LBA_L3265	GQKayue_LBA	G2a4	Guidehexi	Qinghai, China	2850	0.9364	Ding et al., 2020
GQKayue_LBA_L3266	GQKayue_LBA	D4b2b	Guidehexi	Qinghai, China	2850	0.9595	Ding et al., 2020
GQKayue_LBA_L3259	GQKayue_LBA	A15a	Hualongqunke	Qinghai, China	2500	0.9595	Ding et al., 2020
GQKayue_LBA_L3228	GQKayue_LBA	A17	Hualongqunke	Qinghai, China	2590	0.9551	Ding et al., 2020
LTP_IA_L0544	LTP_IA	D5a2a	Pukagongma	Qinghai, China	2812	0.9762	Ding et al., 2020
LTP_IA_L0545	LTP_IA	A15c1	Pukagongma	Qinghai, China	2800	0.9663	Ding et al., 2020
LTP_IA_L0546	LTP_IA	D5a2a1	Pukagongma	Qinghai, China	2811	0.95	Ding et al., 2020
LTP_IA_L0547	LTP_IA	G2a1h	Pukagongma	Qinghai, China	2963	0.9859	Ding et al., 2020
LTP_IA_L0516	LTP_IA	G2b2a	Butaxiongqu	Tibet, China	2517	0.9161	Ding et al., 2020
LTP_IA_L3234	LTP_IA	B4d123	Redilong	Tibet, China	2804	0.788	Ding et al., 2020
LTP_IA_L3219	LTP_IA	F1g	Xiaoenda	Tibet, China	2765	0.9482	Ding et al., 2020
LTP_IA_L3220	LTP_IA	G2a1	Xiaoenda	Tibet, China	2598	0.9468	Ding et al., 2020
LTP_IA_L3222	LTP_IA	Z4a1a	Xiaoenda	Tibet, China	2600	0.9439	Ding et al., 2020
LTP_IA_L7053	LTP_IA	Z3a1a	Gebusailu	Tibet, China	3300	0.9664	Ding et al., 2020
LTP_IA_L7052	LTP_IA	G2a1h	Gebusailu	Tibet, China	2200	0.9715	Ding et al., 2020
HTP_IA_TibetHP_L3164	HTP_IA	M11a2	Yushu	Qinghai, China	532	0.9058	Ding et al., 2020
HTP_IA_TibetHP_L0517	HTP_IA	U5a1a1	Gelintang	Tibet, China	100	0.9502	Ding et al., 2020
HTP_IA_TibetHP_L3233	HTP_IA	M9a1a1c1b1a	Chaxiutang	Tibet, China	1100	0.9648	Ding et al., 2020
HTP_IA_TibetHP_L6203	HTP_IA	F1d1	Agangrong	Tibet, China	1875	0.9501	Ding et al., 2020
HTP_IA_TibetHP_L0766	HTP_IA	M9a1b1	Agangrong	Tibet, China	1935	0.9761	Ding et al., 2020
HTP_IA_TibetHP_L7056	HTP_IA	A17	Latuotanggu	Tibet, China	1200	0.9455	Ding et al., 2020
HTP_IA_TibetHP_L7055	HTP_IA	M9a1a1c1b1a	Latuotanggu	Tibet, China	760-675	0.978	Ding et al., 2020
HTP_IA_TibetHP_L7054	HTP_IA	M9a1a1c1b1a	Latuotanggu	Tibet, China	760-675	0.978	Ding et al., 2020
HTP_IA_TibetHP_L7060	HTP_IA	A11a	Sazha	Tibet, China	2000	0.9398	Ding et al., 2020
HTP_IA_TibetHP_L7059	HTP_IA	M62b1	Sazha	Tibet, China	2000	0.9181	Ding et al., 2020
HTP_IA_TibetHP_L7063	HTP_IA	M62b1	Sazha	Tibet, China	2000	0.9181	Ding et al., 2020
HTP_IA_TibetHP_L7061	HTP_IA	M9a1a1c1b1a	Sazha	Tibet, China	2000	0.978	Ding et al., 2020
HTP_IA_TibetHP_L6205	HTP_IA	A11a	Jisashiguan	Tibet, China	2215	0.9662	Ding et al., 2020
HTP_IA_TibetHP_L6206	HTP_IA	C4a2b2	Jisashiguan	Tibet, China	2235	0.9753	Ding et al., 2020
HTP_IA_TibetHP_L7057	HTP_IA	C4a2b2	Luozhatingshiguan	Tibet, China	3018	0.9821	Ding et al., 2020
HTP_IA_NepalHP_M63	HTP_IA	M9a1a1c1b1a	Mebrak	Nepal	2400-1850	0.989	Jeong et al., 2016
HTP_IA_NepalHP_M240	HTP_IA	M9a1a2	Mebrak	Nepal	2400-1850	0.9787	Jeong et al., 2016
HTP_IA_NepalHP_M344	HTP_IA	Z3a1a	Mebrak	Nepal	2400-1850	0.9962	Jeong et al., 2016
HTP_IA_NepalHP_S10	HTP_IA	M9a1a1c1b1a	Samdzong	Nepal	1750-1250	0.9727	Jeong et al., 2016
HTP_IA_NepalHP_S35	HTP_IA	M9a1a	Samdzong	Nepal	1750-1250	0.9958	Jeong et al., 2016
HTP_IA_NepalHP_S40	HTP_IA	F1c1a1a	Samdzong	Nepal	1750-1250	0.9869	Jeong et al., 2016
HTP_IA_NepalHP_S41	HTP_IA	F1d	Samdzong	Nepal	1750-1250	0.9042	Jeong et al., 2016
FJ_LN_Tanshishan_L5698_3	FJ_LN	F4b	Tanshishan	Fujian, China	4,419-4,246	0.8386	Liu Y et al., 2021
FJ_LN_Tanshishan_L7415_4	FJ_LN	B4b1	Tanshishan	Fujian, China	4,526-4,417	0.9828	Liu Y et al., 2021
FJ_LN_Tanshishan_L7417_4	FJ_LN	B4b1c1	Tanshishan	Fujian, China	4,410-4,225	0.9531	Liu Y et al., 2021
FJ_LN_Xitoucun_L5692_d_3	FJ_LN	R+16189	Xitoucun	Fujian, China	4,644-4,500	0.9673	Liu Y et al., 2021
FJ_LN_Xitoucun_L5700_3	FJ_LN	B4c1b2a	Xitoucun	Fujian, China	4,580-4,423	0.918	Liu Y et al., 2021
FJ_LN_Xitoucun_L5701_d_2	FJ_LN	F3b1a+16093	Xitoucun	Fujian, China	4,530-4,417	0.9464	Liu Y et al., 2021
FJ_LN_Xitoucun_L5703_d_2	FJ_LN	A13	Xitoucun	Fujian, China	4,530-4,417	0.9464	Liu Y et al., 2021
FJ_LN_Xitoucun_L5704_d_3	FJ_LN	B5b2a2a2	Xitoucun	Fujian, China	4,527-4,406	0.9344	Liu Y et al., 2021
FJ_LN_Xitoucun_L5705_2	FJ_LN	F3a1	Xitoucun	Fujian, China	4,419-4,246	0.9756	Liu Y et al., 2021
FJ_LN_Xitoucun_L5706_d_2	FJ_LN	F3b1	Xitoucun	Fujian, China	4,418-4,240	0.905	Liu Y et al., 2021
FJ_LN_Zhuangbian_L5693_2	FJ_LN	T2b2b	Zhuangbian	Fujian, China	-	0.9699	Liu Y et al., 2021
YN_LN_Dayin_L5129	YN_LN	R+16189	Dayin	Yunnan, China	3,446-3,326	0.8631	Wang T et al., 2021
YN_LN_Dayin_L5130	YN_LN	B4c1b2a	Dayin	Yunnan, China	3,444-3,249	0.8569	Wang T et al., 2021
YN_LN_Dayin_L5133	YN_LN	R30	Dayin	Yunnan, China	3,367-3,213	0.9034	Wang T et al., 2021
YN_LN_Dayin_L5131	YN_LN	R9c1b1	Dayin	Yunnan, China	3,360-3,180	0.9765	Wang T et al., 2021
YN_LN_Dayin_L5132	YN_LN	H+195	Dayin	Yunnan, China	-	0.8276	Wang T et al., 2021
SEA_HC_Doushaguan_DSG_1	YNHC_LN	R9	Doushaguan	Yunnan, China	672-556	0.8544	Zhang et al., 2020
SEA_HC_Doushaguan_DSG_4	YNHC_LN	B4c2c	Doushaguan	Yunnan, China	672-556	0.9026	Zhang et al., 2020
SEA_HC_Doushaguan_DSG_9	YNHC_LN	B4c2c	Doushaguan	Yunnan, China	672-556	0.8754	Zhang et al., 2020
SEA_HC_Doushaguan_DSG_10	YNHC_LN	B4a1c4	Doushaguan	Yunnan, China	672-556	0.8466	Zhang et al., 2020
SEA_HC_Chang'an_DSM_484	YNHC_LN	G3a1	Chang'an	Yunnan, China	1293-994	1	Zhang et al., 2020
SEA_HC_Chang'an_DSM_1067	YNHC_LN	N9a3	Chang'an	Yunnan, China	1293-994	0.9466	Zhang et al., 2020
SEA_HC_Chang'an_WXWS_1	YNHC_LN	C7a	Chang'an	Yunnan, China	1293-994	0.9905	Zhang et al., 2020
SEA_HC_Chang'an_WXWS_2	YNHC_LN	B6a	Chang'an	Yunnan, China	1293-994	0.8946	Zhang et al., 2020
SEA_HC_Longma_WXLM	YNHC_LN	F3a1	Longma	Yunnan, China	2730-2460	0.809	Zhang et al., 2020
SEA_HC_Baise_GXBS_1	YNHC_LN	G3a1	Baise	Guangxi, China	2730-2460	1	Zhang et al., 2020
SEA_HC_Baise_GXBS_2	YNHC_LN	G3a1	Baise	Guangxi, China	2730-2460	1	Zhang et al., 2020
GX_HE_Baduyan_L7154_2	GX_HE	F2e	Baduyan	Guangxi, China	-	0.9276	Liu Y et al., 2021
GX_HE_Balong_L5600_3	GX_HE	R+16189	Balong	Guangxi, China	-	0.819	Liu Y et al., 2021
GX_HE_Balong_L5602_3	GX_HE	C7a	Balong	Guangxi, China	1,688-1,414	0.9798	Liu Y et al., 2021
GX_HE_Balong_L5603_3	GX_HE	M7b1a1a	Balong	Guangxi, China	-	0.954	Liu Y et al., 2021
GX_HE_Balong_L5604_2	GX_HE	M7b1a1	Balong	Guangxi, China	1,568-1,409	0.9803	Liu Y et al., 2021
GX_HE_Banda_L5608_2	GX_HE	F2d	Banda	Guangxi, China	1,467-1,307	0.9075	Liu Y et al., 2021
GX_HE_Banda_L5609_3	GX_HE	C7a	Banda	Guangxi, China	-	0.9609	Liu Y et al., 2021
GX_HE_Banda_L5610_2	GX_HE	A5b1b	Banda	Guangxi, China	1,517-1,353	0.9179	Liu Y et al., 2021
GX_HE_Cenxun_L7439_2	GX_HE	M10	Cenxun	Guangxi, China	1,511-1,310	0.9034	Liu Y et al., 2021
GX_HE_Cenxun_L7443_3	GX_HE	M7b1a1+(16192)	Cenxun	Guangxi, China	1,467-1,307	0.9769	Liu Y et al., 2021
GX_HE_Cenxun_L7444_3	GX_HE	M7b1a1a3	Cenxun	Guangxi, China	1,366-1,293	0.99	Liu Y et al., 2021
GX_HE_Gaofeng_L5633_3	GX_HE	M7c1b2b	Gaofeng	Guangxi, China	421-0	0.9339	Liu Y et al., 2021
GX_HE_Huaqiao_L5632_2	GX_HE	G1	Huaqiao	Guangxi, China	513-325	0.9417	Liu Y et al., 2021
GX_HE_Huaqiao_L7165_4	GX_HE	B5a1c1a1	Huaqiao	Guangxi, China	-	0.8986	Liu Y et al., 2021
GX_HE_Huatuyan_L7157_2	GX_HE	D4e1a3	Huatuyan	Guangxi, China	466-306	0.9851	Liu Y et al., 2021
GX_HE_Huatuyan_L7158_3	GX_HE	F3a1	Huatuyan	Guangxi, China	-	0.8733	Liu Y et al., 2021
GX_HE_Huatuyan_L7159_3	GX_HE	N9a10+16311	Huatuyan	Guangxi, China	-	0.8703	Liu Y et al., 2021
GX_HE_Huatuyan_L7160_3	GX_HE	M7b1a1	Huatuyan	Guangxi, China	477-312	0.9818	Liu Y et al., 2021
GX_HE_Huatuyan_L7161_3	GX_HE	D5b4	Huatuyan	Guangxi, China	509-320	0.9898	Liu Y et al., 2021
GX_HE_Huatuyan_L7162_3	GX_HE	R9b1b	Huatuyan	Guangxi, China	-	0.9713	Liu Y et al., 2021
GX_HE_Huatuyan_L7163_3	GX_HE	R+16189	Huatuyan	Guangxi, China	455-294	0.9094	Liu Y et al., 2021
GX_HE_Huatuyan_L7164_3	GX_HE	C7a	Huatuyan	Guangxi, China	495-315	0.9494	Liu Y et al., 2021
GX_HE_Jinhou_L7447_d_4	GX_HE	B4g1	Jinhou	Guangxi, China	-	0.7733	Liu Y et al., 2021
GX_HE_Lada_L5673_3	GX_HE	D4a	Lada	Guangxi, China	1,467-1,307	0.9607	Liu Y et al., 2021
GX_HE_Latun_L5672_3	GX_HE	D5b3	Latun	Guangxi, China	-	0.9892	Liu Y et al., 2021
GX_HE_Layi_L5605_3	GX_HE	R9b1a3	Layi	Guangxi, China	1,532-1,403	0.9192	Liu Y et al., 2021
GX_HE_Layi_L5606_2	GX_HE	F1a1a	Layi	Guangxi, China	-	0.9159	Liu Y et al., 2021
GX_HE_Qinchang_L5599_3	GX_HE	B4a1e	Qinchang	Guangxi, China	1,520-1,363	0.7463	Liu Y et al., 2021
GX_HE_Qinchang_L5634_4	GX_HE	R9b1b	Qinchang	Guangxi, China	1,545-1,407	0.9815	Liu Y et al., 2021
GX_HE_Shenxian_L7446_3	GX_HE	D4a	Shenxian	Guangxi, China	1,350-1,278	0.9607	Liu Y et al., 2021
GX_HE_Yinwang_L7445_2	GX_HE	M7b1a1a	Yinwang	Guangxi, China	-	0.9609	Liu Y et al., 2021
GX_HE_Yiyang_L7441_3	GX_HE	M7b1a1a3	Yiyang	Guangxi, China	1,467-1,307	0.957	Liu Y et al., 2021
QT_MN_L5538	QT_MN	D4q	Qingtai	Henan, China	5500-5000	1	Miao et al., 2021
QT_MN_L5539	QT_MN	G2b2	Qingtai	Henan, China	5500-5000	0.9293	Miao et al., 2021
QT_MN_L5540	QT_MN	A22	Qingtai	Henan, China	5500-5000	0.9851	Miao et al., 2021
QT_MN_L5541	QT_MN	F1a1c	Qingtai	Henan, China	5500-5000	0.9875	Miao et al., 2021
QT_MN_L5542	QT_MN	M10a1b	Qingtai	Henan, China	5500-5000	0.9595	Miao et al., 2021
QT_MN_L5562	QT_MN	M10a1b	Qingtai	Henan, China	5500-5000	0.9492	Miao et al., 2021
QT_MN_L5563	QT_MN	D4a5	Qingtai	Henan, China	5500-5000	0.9633	Miao et al., 2021
QT_MN_L5564	QT_MN	D4j+146	Qingtai	Henan, China	5500-5000	0.9416	Miao et al., 2021
QT_MN_L5565	QT_MN	F1b1+@152	Qingtai	Henan, China	5500-5000	0.9729	Miao et al., 2021
QT_MN_L5566	QT_MN	B4a3	Qingtai	Henan, China	5500-5000	0.8915	Miao et al., 2021
QT_MN_L5567	QT_MN	G1a1	Qingtai	Henan, China	5500-5000	1	Miao et al., 2021
QT_MN_L6289	QT_MN	G3a2	Qingtai	Henan, China	5500-5000	0.9857	Miao et al., 2021
QT_MN_L6290	QT_MN	G2a1	Qingtai	Henan, China	5500-5000	0.9385	Miao et al., 2021
QT_MN_L6292	QT_MN	B4d1	Qingtai	Henan, China	5500-5000	0.891	Miao et al., 2021
QT_MN_L6295	QT_MN	M9a1a1	Qingtai	Henan, China	5500-5000	0.9898	Miao et al., 2021
QT_MN_L7472	QT_MN	B5b1	Qingtai	Henan, China	5500-5000	0.8728	Miao et al., 2021
QT_MN_L7473	QT_MN	F2+16291	Qingtai	Henan, China	5500-5000	0.9666	Miao et al., 2021
QT_MN_L7474	QT_MN	D5b1d	Qingtai	Henan, China	5500-5000	0.9748	Miao et al., 2021
QT_MN_L7475	QT_MN	D5a2a1+@16172	Qingtai	Henan, China	5500-5000	0.9936	Miao et al., 2021
QT_MN_L7476	QT_MN	D4h1c	Qingtai	Henan, China	5500-5000	0.9891	Miao et al., 2021
QT_MN_L7477	QT_MN	B4d1'2'3	Qingtai	Henan, China	5500-5000	0.891	Miao et al., 2021
QT_MN_L7478	QT_MN	A+152	Qingtai	Henan, China	5500-5000	0.85	Miao et al., 2021
QT_MN_L7480	QT_MN	D5b1d	Qingtai	Henan, China	5500-5000	0.9748	Miao et al., 2021
QT_MN_L7481	QT_MN	D4h1c	Qingtai	Henan, China	5500-5000	0.9891	Miao et al., 2021
QT_MN_L7482	QT_MN	B4a4	Qingtai	Henan, China	5500-5000	0.8505	Miao et al., 2021
QT_MN_L7483	QT_MN	D5a2a1	Qingtai	Henan, China	5500-5000	0.9671	Miao et al., 2021
QT_MN_L7484	QT_MN	D4g2	Qingtai	Henan, China	5500-5000	0.9463	Miao et al., 2021
QT_MN_L7485	QT_MN	B4d1	Qingtai	Henan, China	5500-5000	0.8772	Miao et al., 2021
QT_MN_L7486	QT_MN	D4a5	Qingtai	Henan, China	5500-5000	0.9802	Miao et al., 2021
QT_MN_L7506	QT_MN	D4q	Qingtai	Henan, China	5500-5000	1	Miao et al., 2021
QT_MN_L7507	QT_MN	B4a4	Qingtai	Henan, China	5500-5000	0.8605	Miao et al., 2021
QT_MN_L7508	QT_MN	D5b1d	Qingtai	Henan, China	5500-5000	0.9521	Miao et al., 2021
QT_MN_L7509	QT_MN	B4d1	Qingtai	Henan, China	5500-5000	0.8772	Miao et al., 2021
QT_MN_L7510	QT_MN	D5a2a1	Qingtai	Henan, China	5500-5000	0.9796	Miao et al., 2021
QT_MN_L7511	QT_MN	D4j15	Qingtai	Henan, China	5500-5000	0.9786	Miao et al., 2021
QT_MN_L7512	QT_MN	D4j+146	Qingtai	Henan, China	5500-5000	0.9416	Miao et al., 2021
QT_MN_L7514	QT_MN	F1a1c3	Qingtai	Henan, China	5500-5000	0.9875	Miao et al., 2021
QT_MN_L7515	QT_MN	M9a1b	Qingtai	Henan, China	5500-5000	0.9342	Miao et al., 2021
QT_MN_L7516	QT_MN	A18	Qingtai	Henan, China	5500-5000	0.9458	Miao et al., 2021
QT_MN_L7517	QT_MN	B4a3	Qingtai	Henan, China	5500-5000	0.8593	Miao et al., 2021
QT_MN_L7707	QT_MN	D5b1d	Qingtai	Henan, China	5500-5000	0.9748	Miao et al., 2021
QT_MN_L7708	QT_MN	D4e1	Qingtai	Henan, China	5500-5000	0.9594	Miao et al., 2021
QT_MN_L7709	QT_MN	A+152+16362+200	Qingtai	Henan, China	5500-5000	0.926	Miao et al., 2021
QT_MN_L7710	QT_MN	D4a5	Qingtai	Henan, China	5500-5000	0.9606	Miao et al., 2021
QT_MN_L7711	QT_MN	A8a	Qingtai	Henan, China	5500-5000	0.914	Miao et al., 2021
QT_MN_L7712	QT_MN	D4b2	Qingtai	Henan, China	5500-5000	1	Miao et al., 2021
QT_MN_L7713	QT_MN	D4h1c	Qingtai	Henan, China	5500-5000	1	Miao et al., 2021
QT_MN_L7714	QT_MN	M9a1a1c1a	Qingtai	Henan, China	5500-5000	0.9883	Miao et al., 2021
QT_MN_L7715	QT_MN	A11a	Qingtai	Henan, China	5500-5000	0.9618	Miao et al., 2021
QT_MN_L7718	QT_MN	A7	Qingtai	Henan, China	5500-5000	0.9653	Miao et al., 2021
QT_MN_L7719	QT_MN	D4q	Qingtai	Henan, China	5500-5000	1	Miao et al., 2021
QT_MN_L7721	QT_MN	B4d1	Qingtai	Henan, China	5500-5000	0.8498	Miao et al., 2021
SD_EN_BB-Bianbian	SD_EN	B5b2	Bianbiandong	Shandong, China	9600-9400	0.9128	Liu J et al., 2021
SD_EN_XG-M1	SD_EN	N9a2'4'5'11	Xiaogao	Shandong, China	8500-8000	0.9808	Liu J et al., 2021
SD_EN_XJS-M4	SD_EN	D4b2b2	Xiaojingshan	Shandong, China	8000-7700	0.9889	Liu J et al., 2021
SD_EN_XJS-M16	SD_EN	B4c1c	Xiaojingshan	Shandong, China	8000-7700	0.8635	Liu J et al., 2021
SD_EN_XJS-M7	SD_EN	D4b2b2	Xiaojingshan	Shandong, China	8000-7700	0.9889	Liu J et al., 2021
SD_MN_BQ-M139-D	SD_MN	B5b2b	Beiqian	Shandong, China	5500-4600	0.8941	Liu J et al., 2021
SD_MN_BQ-M24-23	SD_MN	B5b2a	Beiqian	Shandong, China	5500-4600	0.9013	Liu J et al., 2021
SD_MN_BQ-M24-4	SD_MN	B5b2a	Beiqian	Shandong, China	5500-4600	0.9013	Liu J et al., 2021
SD_MN_BQ-M2-B	SD_MN	B5b2a2	Beiqian	Shandong, China	5500-4600	0.9119	Liu J et al., 2021
SD_MN_BQ-M2-E	SD_MN	B5b2a2	Beiqian	Shandong, China	5500-4600	0.9119	Liu J et al., 2021
SD_MN_BQ-M2-F	SD_MN	D4h1d	Beiqian	Shandong, China	5500-4600	0.9412	Liu J et al., 2021
SD_MN_BQ-M2-H	SD_MN	B5b2a2	Beiqian	Shandong, China	5500-4600	0.9266	Liu J et al., 2021
SD_MN_BQ-M2-J	SD_MN	B5b2a2	Beiqian	Shandong, China	5500-4600	0.9119	Liu J et al., 2021
SD_MN_BQ-M2-L	SD_MN	B5b2a2	Beiqian	Shandong, China	5500-4600	0.9119	Liu J et al., 2021
SD_MN_BQ-M2-M	SD_MN	D4b1a	Beiqian	Shandong, China	5500-4600	0.9485	Liu J et al., 2021
SD_MN_BQ-M30-B	SD_MN	Z3	Beiqian	Shandong, China	5500-4600	0.8897	Liu J et al., 2021
SD_MN_BQ-M31-A	SD_MN	B5b2a	Beiqian	Shandong, China	5500-4600	0.9013	Liu J et al., 2021
SD_MN_BQ-M31-B	SD_MN	M11c	Beiqian	Shandong, China	5500-4600	0.9918	Liu J et al., 2021
SD_MN_BQ-M32-11	SD_MN	D4	Beiqian	Shandong, China	5500-4600	0.8886	Liu J et al., 2021
SD_MN_BQ-M32-23	SD_MN	D4h1d	Beiqian	Shandong, China	5500-4600	0.9412	Liu J et al., 2021
SD_MN_BQ-M35-A	SD_MN	M8a3	Beiqian	Shandong, China	5500-4600	0.9603	Liu J et al., 2021
SD_MN_BQ-M35-G	SD_MN	A5a	Beiqian	Shandong, China	5500-4600	0.9695	Liu J et al., 2021
SD_MN_BQ-M35-J	SD_MN	M8a3	Beiqian	Shandong, China	5500-4600	0.9603	Liu J et al., 2021
SD_MN_BQ-M35-L	SD_MN	A5a	Beiqian	Shandong, China	5500-4600	0.9695	Liu J et al., 2021
SD_MN_BQ-M4B	SD_MN	M8a3	Beiqian	Shandong, China	5500-4600	0.9495	Liu J et al., 2021
SD_MN_BQ-M4C	SD_MN	M8a3	Beiqian	Shandong, China	5500-4600	0.9495	Liu J et al., 2021
SD_MN_BQ-M54-7	SD_MN	Z3	Beiqian	Shandong, China	5500-4600	0.8897	Liu J et al., 2021
SD_MN_BQ-M54-B	SD_MN	Z3	Beiqian	Shandong, China	5500-4600	0.8897	Liu J et al., 2021
SD_MN_BQ-M57-C	SD_MN	Z3	Beiqian	Shandong, China	5500-4600	0.8897	Liu J et al., 2021
SD_MN_BQ-M57-F	SD_MN	Z3	Beiqian	Shandong, China	5500-4600	0.8897	Liu J et al., 2021
SD_MN_BQ-M81-J	SD_MN	B4c1b2a	Beiqian	Shandong, China	5500-4600	0.8372	Liu J et al., 2021
SD_MN_BQ-M8A	SD_MN	D4b2	Beiqian	Shandong, China	5500-4600	0.9237	Liu J et al., 2021
SD_MN_BQ-M8B	SD_MN	G1a	Beiqian	Shandong, China	5500-4600	0.9614	Liu J et al., 2021
SD_MN_BQ-M8-I	SD_MN	D5b1b	Beiqian	Shandong, China	5500-4600	0.9896	Liu J et al., 2021
SD_MN_FJ-M382	SD_MN	D5b1b	Fujia	Shandong, China	6000-4600	0.9854	Liu J et al., 2021
SD_MN_FJ-M399	SD_MN	D5b1b	Fujia	Shandong, China	6000-4600	0.9854	Liu J et al., 2021
SD_MN_FJ-M489	SD_MN	D5b1b	Fujia	Shandong, China	6000-4600	0.9854	Liu J et al., 2021
SD_LN_CZY-H293-1	SD_LN	B5b	Chengziya	Shandong, China	4400-3100	0.7839	Liu J et al., 2021
SD_LN_CZY-H393-2	SD_LN	D5a2a1	Chengziya	Shandong, China	4400-3100	0.9437	Liu J et al., 2021
SD_LN_CZY-M2	SD_LN	Z4	Chengziya	Shandong, China	4400-3100	0.9416	Liu J et al., 2021
SD_LN_CZY-M4	SD_LN	N9a1'3	Chengziya	Shandong, China	4400-3100	0.9643	Liu J et al., 2021
SD_LN_CZY-M6	SD_LN	C7a1	Chengziya	Shandong, China	4400-3100	0.9718	Liu J et al., 2021
SD_LN_CZY-M8	SD_LN	B4a1c1	Chengziya	Shandong, China	4400-3100	0.803	Liu J et al., 2021
SD_LN_HL-H3470	SD_LN	B5b1	Houli	Shandong, China	3050-2750	0.8274	Liu J et al., 2021
SD_LN_HL-J13	SD_LN	C7a1c	Houli	Shandong, China	3050-2750	0.9818	Liu J et al., 2021
SD_LN_HL-M108	SD_LN	M9a1a	Houli	Shandong, China	3050-2750	0.9731	Liu J et al., 2021
SD_LN_HL-M11	SD_LN	B4j	Houli	Shandong, China	3050-2750	0.836	Liu J et al., 2021
SD_LN_HL-M68	SD_LN	D4b2b	Houli	Shandong, China	3050-2750	0.981	Liu J et al., 2021
SD_LN_HL-M84	SD_LN	D4a5	Houli	Shandong, China	3050-2750	0.9366	Liu J et al., 2021
SD_LN_LJZ-M117	SD_LN	Z3	Liujiazhuang	Shandong, China	3000-2000	0.9394	Liu J et al., 2021
SD_LN_LJZ-M120	SD_LN	A+152+16362	Liujiazhuang	Shandong, China	3000-2000	0.9305	Liu J et al., 2021
SD_LN_LJZ-M13	SD_LN	D4c1b1	Liujiazhuang	Shandong, China	3000-2000	0.9751	Liu J et al., 2021
SD_LN_LJZ-M139	SD_LN	A8a	Liujiazhuang	Shandong, China	3000-2000	0.8962	Liu J et al., 2021
SD_LN_LJZ-M39	SD_LN	M11a	Liujiazhuang	Shandong, China	3000-2000	0.9662	Liu J et al., 2021
SD_LN_LJZ-M46	SD_LN	B4a3	Liujiazhuang	Shandong, China	3000-2000	0.8411	Liu J et al., 2021
SD_LN_LJZ-M47	SD_LN	N9a11	Liujiazhuang	Shandong, China	3000-2000	0.9033	Liu J et al., 2021
SD_LN_LJZ-M49	SD_LN	N9a10	Liujiazhuang	Shandong, China	3000-2000	0.9061	Liu J et al., 2021
SD_LN_LJZ-M67-A	SD_LN	M8a2b	Liujiazhuang	Shandong, China	3000-2000	0.9687	Liu J et al., 2021
SD_LN_LJZ-M67-B	SD_LN	M8a3	Liujiazhuang	Shandong, China	3000-2000	0.9882	Liu J et al., 2021
SD_LN_LJZ-M78	SD_LN	G3a1'2	Liujiazhuang	Shandong, China	3000-2000	0.9643	Liu J et al., 2021
SD_LN_LJZ-M79	SD_LN	D5b1c	Liujiazhuang	Shandong, China	3000-2000	0.9896	Liu J et al., 2021
SD_LN_LJZ-M89	SD_LN	B4c1b2a1	Liujiazhuang	Shandong, China	3000-2000	0.8808	Liu J et al., 2021
SD_LN_LJZ-M96	SD_LN	D5a2a+16092	Liujiazhuang	Shandong, China	3000-2000	0.9565	Liu J et al., 2021
SD_LN_TL-H299-1	SD_LN	B5b1	Tonglin	Shandong, China	3000-2000	0.8547	Liu J et al., 2021
SD_LN_TL-M11	SD_LN	B4c1b2c2	Tonglin	Shandong, China	4500-4000	0.804	Liu J et al., 2021
SD_LN_TL-M13	SD_LN	D5b1b	Tonglin	Shandong, China	4500-4000	0.9896	Liu J et al., 2021
SD_LN_TL-M14	SD_LN	B4a4	Tonglin	Shandong, China	4500-4000	0.8374	Liu J et al., 2021
SD_LN_TL-M17	SD_LN	M11a	Tonglin	Shandong, China	4500-4000	0.9793	Liu J et al., 2021
SD_LN_TL-M2	SD_LN	D5a2a1b	Tonglin	Shandong, China	4500-4000	0.9654	Liu J et al., 2021
SD_LN_TL-M23	SD_LN	D5a2a1+@16172	Tonglin	Shandong, China	4500-4000	0.9548	Liu J et al., 2021
SD_LN_TL-M4	SD_LN	F4a1a	Tonglin	Shandong, China	4500-4000	0.9559	Liu J et al., 2021
SD_LN_XZ-M149	SD_LN	D4h1d	Xinzhi	Shandong, China	3050-2000	0.9807	Liu J et al., 2021
SD_LN_XZ-M59	SD_LN	B5b2b	Xinzhi	Shandong, China	3050-2000	0.9012	Liu J et al., 2021
SD_LN_XZ-M60	SD_LN	A15a	Xinzhi	Shandong, China	3050-2000	0.9481	Liu J et al., 2021
SD_LN_XZ-M74	SD_LN	B4b1a2h	Xinzhi	Shandong, China	3050-2000	0.9805	Liu J et al., 2021
SD_LN_XZ-M98	SD_LN	D4g2a1	Xinzhi	Shandong, China	3050-2000	0.9216	Liu J et al., 2021
SD_LN_XZ-M99	SD_LN	D4k	Xinzhi	Shandong, China	3050-2000	0.9784	Liu J et al., 2021
SD_LN_YJC-F205	SD_LN	N9a8	Yinjiacheng	Shandong, China	4500-3800	0.9628	Liu J et al., 2021
SD_LN_YJC-M1	SD_LN	G1a	Yinjiacheng	Shandong, China	4500-3800	0.9227	Liu J et al., 2021
SD_LN_YJC-M108	SD_LN	C7b	Yinjiacheng	Shandong, China	4500-3800	0.9653	Liu J et al., 2021
SD_LN_YJC-M114	SD_LN	N9a4b	Yinjiacheng	Shandong, China	4500-3800	0.9831	Liu J et al., 2021
SD_LN_YJC-M119	SD_LN	R+16189	Yinjiacheng	Shandong, China	4500-3800	0.8999	Liu J et al., 2021
SD_LN_YX-M010	SD_LN	D4j	Yixi	Shandong, China	2300-2000	0.9778	Liu J et al., 2021
SD_LN_YX-M021	SD_LN	F1a1c2	Yixi	Shandong, China	2300-2000	0.9746	Liu J et al., 2021
SD_LN_YX-M023	SD_LN	A+152+16362+200	Yixi	Shandong, China	2300-2000	0.9213	Liu J et al., 2021
SD_LN_YX-M084	SD_LN	Z3c	Yixi	Shandong, China	2300-2000	0.9503	Liu J et al., 2021
SD_LN_YX-M15	SD_LN	F2a	Yixi	Shandong, China	2300-2000	0.9214	Liu J et al., 2021
Halahaigou_MN_S1	Halahaigou_MN	D	Halahaigou	Inner Mongolia, China	~4500	-	Zhao, 2009
Halahaigou_MN_S2	Halahaigou_MN	N	Halahaigou	Inner Mongolia, China	~4500	-	Zhao, 2009
Halahaigou_MN_S3	Halahaigou_MN	R	Halahaigou	Inner Mongolia, China	~4500	-	Zhao, 2009
Halahaigou_MN_S4	Halahaigou_MN	A	Halahaigou	Inner Mongolia, China	~4500	-	Zhao, 2009
Halahaigou_MN_S5	Halahaigou_MN	D	Halahaigou	Inner Mongolia, China	~4500	-	Zhao, 2009
Halahaigou_MN_S6	Halahaigou_MN	D	Halahaigou	Inner Mongolia, China	~4500	-	Zhao, 2009
Halahaigou_MN_S7	Halahaigou_MN	B	Halahaigou	Inner Mongolia, China	~4500	-	Zhao, 2009
Halahaigou_MN_S8	Halahaigou_MN	D	Halahaigou	Inner Mongolia, China	~4500	-	Zhao, 2009
Halahaigou_MN_S9	Halahaigou_MN	G	Halahaigou	Inner Mongolia, China	~4500	-	Zhao, 2009
Halahaigou_MN_S10	Halahaigou_MN	G	Halahaigou	Inner Mongolia, China	~4500	-	Zhao, 2009
Halahaigou_MN_S11	Halahaigou_MN	D	Halahaigou	Inner Mongolia, China	~4500	-	Zhao, 2009
Halahaigou_MN_S12	Halahaigou_MN	C	Halahaigou	Inner Mongolia, China	~4500	-	Zhao, 2009
Halahaigou_MN_S13	Halahaigou_MN	N	Halahaigou	Inner Mongolia, China	~4500	-	Zhao, 2009
Halahaigou_MN_S14	Halahaigou_MN	D	Halahaigou	Inner Mongolia, China	~4500	-	Zhao, 2009
Halahaigou_MN_S15	Halahaigou_MN	D	Halahaigou	Inner Mongolia, China	~4500	-	Zhao, 2009
Halahaigou_MN_S16	Halahaigou_MN	D	Halahaigou	Inner Mongolia, China	~4500	-	Zhao, 2009
Halahaigou_MN_S17	Halahaigou_MN	D	Halahaigou	Inner Mongolia, China	~4500	-	Zhao, 2009
Halahaigou_MN_S18	Halahaigou_MN	G	Halahaigou	Inner Mongolia, China	~4500	-	Zhao, 2009
Halahaigou_MN_S19	Halahaigou_MN	D	Halahaigou	Inner Mongolia, China	~4500	-	Zhao, 2009
Halahaigou_MN_S20	Halahaigou_MN	D	Halahaigou	Inner Mongolia, China	~4500	-	Zhao, 2009
Halahaigou_MN_S21	Halahaigou_MN	A	Halahaigou	Inner Mongolia, China	~4500	-	Zhao, 2009
Halahaigou_MN_S22	Halahaigou_MN	D	Halahaigou	Inner Mongolia, China	~4500	-	Zhao, 2009
Halahaigou_MN_S23	Halahaigou_MN	B	Halahaigou	Inner Mongolia, China	~4500	-	Zhao, 2009
Halahaigou_MN_S24	Halahaigou_MN	D	Halahaigou	Inner Mongolia, China	~4500	-	Zhao, 2009
Halahaigou_MN_S25	Halahaigou_MN	C	Halahaigou	Inner Mongolia, China	~4500	-	Zhao, 2009
Halahaigou_MN_S26	Halahaigou_MN	N	Halahaigou	Inner Mongolia, China	~4500	-	Zhao, 2009
Halahaigou_MN_S27	Halahaigou_MN	D	Halahaigou	Inner Mongolia, China	~4500	-	Zhao, 2009
Halahaigou_MN_S28	Halahaigou_MN	D	Halahaigou	Inner Mongolia, China	~4500	-	Zhao, 2009
Halahaigou_MN_S29	Halahaigou_MN	D	Halahaigou	Inner Mongolia, China	~4500	-	Zhao, 2009
Halahaigou_MN_S30	Halahaigou_MN	D	Halahaigou	Inner Mongolia, China	~4500	-	Zhao, 2009
Halahaigou_MN_S31	Halahaigou_MN	F	Halahaigou	Inner Mongolia, China	~4500	-	Zhao, 2009
Halahaigou_MN_S32	Halahaigou_MN	B	Halahaigou	Inner Mongolia, China	~4500	-	Zhao, 2009
Halahaigou_MN_S33	Halahaigou_MN	G	Halahaigou	Inner Mongolia, China	~4500	-	Zhao, 2009
Halahaigou_MN_S34	Halahaigou_MN	A	Halahaigou	Inner Mongolia, China	~4500	-	Zhao, 2009
Halahaigou_MN_S35	Halahaigou_MN	B	Halahaigou	Inner Mongolia, China	~4500	-	Zhao, 2009
Halahaigou_MN_S36	Halahaigou_MN	G	Halahaigou	Inner Mongolia, China	~4500	-	Zhao, 2009
Baikal_EN_Shamanka_DA245	Baikal_EN	G2a1	-	Russia	7123	0.8493	Damgaard et al., 2018a
Baikal_EN_Shamanka_DA249	Baikal_EN	C4	-	Russia	7005	0.8369	Damgaard et al., 2018a
Baikal_EN_Shamanka_DA246	Baikal_EN	D4e1	-	Russia	6886	0.9129	Damgaard et al., 2018a
Baikal_EN_Shamanka_DA247	Baikal_EN	C4	-	Russia	6856	0.8369	Damgaard et al., 2018a
Baikal_EN_Shamanka_DA248	Baikal_EN	C4	-	Russia	6815	0.8846	Damgaard et al., 2018a
Baikal_EN_Shamanka_DA250	Baikal_EN	G2a1	-	Russia	6483	0.8354	Damgaard et al., 2018a
Baikal_EN_Shamanka_DA252	Baikal_EN	G2a1	-	Russia	6386	0.8402	Damgaard et al., 2018a
Baikal_EN_Shamanka_DA251	Baikal_EN	D4j	-	Russia	6373	0.8598	Damgaard et al., 2018a
Baikal_EN_Shamanka_DA253	Baikal_EN	F1b1+@152	-	Russia	6329	0.9005	Damgaard et al., 2018a
Baikal_EN_Shamanka_DA362	Baikal_EN	D4e1	-	Russia	6319	0.8913	Damgaard et al., 2018a
Baikal_EBA_Shamanka_DA337	Baikal_EBA	C4a1a3	-	Russia	3886	0.9024	Damgaard et al., 2018a
Baikal_EBA_Shamanka_DA338	Baikal_EBA	C4a2a1	-	Russia	-	0.8794	Damgaard et al., 2018a
Baikal_EBA_Shamanka_DA335	Baikal_EBA	F1b1b	-	Russia	-	0.877	Damgaard et al., 2018a
Baikal_EBA_Shamanka_DA336	Baikal_EBA	C4a2a1	-	Russia	-	0.8654	Damgaard et al., 2018a
Baikal_EBA_Shamanka_DA334	Baikal_EBA	C4a2a1	-	Russia	3764	0.8469	Damgaard et al., 2018a
Baikal_EBA_Shamanka_DA339	Baikal_EBA	G2a1	-	Russia	3700	0.8354	Damgaard et al., 2018a
Baikal_EBA_Ustlda_DA344	Baikal_EBA	A+152+16362	-	Russia	4860	0.7901	Damgaard et al., 2018a
Baikal_EBA_Ustlda_DA345	Baikal_EBA	D4j	-	Russia	4750	0.8996	Damgaard et al., 2018a
Baikal_EBA_Ustlda_DA343	Baikal_EBA	D4j4	-	Russia	4270	0.8986	Damgaard et al., 2018a
Baikal_EBA_Ustlda_DA356	Baikal_EBA	C4a1a3	-	Russia	3854	0.871	Damgaard et al., 2018a
Baikal_EBA_Ustlda_DA361	Baikal_EBA	C4a1a3	-	Russia	3760	0.8786	Damgaard et al., 2018a
N.Mongolia_LBA_ARS001	N.Mongolia_LBA	D4	-	Mongolia	3330-2925	0.9661	Jeong et al., 2018
N.Mongolia_LBA_ARS002	N.Mongolia_LBA	D4j5	-	Mongolia	3330-2925	1	Jeong et al., 2018
N.Mongolia_LBA_ARS003	N.Mongolia_LBA	U5a2d1	-	Mongolia	3330-2925	0.9092	Jeong et al., 2018
N.Mongolia_LBA_ARS004	N.Mongolia_LBA	F2a	-	Mongolia	3330-2925	0.8018	Jeong et al., 2018
N.Mongolia_LBA_ARS005	N.Mongolia_LBA	D4e1	-	Mongolia	3330-2925	0.9577	Jeong et al., 2018
N.Mongolia_LBA_ARS006	N.Mongolia_LBA	C4a1a+195	-	Mongolia	3330-2925	0.917	Jeong et al., 2018
N.Mongolia_LBA_ARS007	N.Mongolia_LBA	A+152+16362	-	Mongolia	3330-2925	0.9531	Jeong et al., 2018
N.Mongolia_LBA_ARS008.1	N.Mongolia_LBA	C4a2c	-	Mongolia	3330-2925	0.9494	Jeong et al., 2018
N.Mongolia_LBA_ARS009	N.Mongolia_LBA	D5a2a1	-	Mongolia	3330-2925	0.9723	Jeong et al., 2018
N.Mongolia_LBA_ARS014	N.Mongolia_LBA	C4a2c	-	Mongolia	3330-2925	0.9488	Jeong et al., 2018
N.Mongolia_LBA_ARS015	N.Mongolia_LBA	G3a3	-	Mongolia	3330-2925	0.7748	Jeong et al., 2018
N.Mongolia_LBA_ARS016	N.Mongolia_LBA	A+152	-	Mongolia	3330-2925	0.8684	Jeong et al., 2018
N.Mongolia_LBA_ARS017	N.Mongolia_LBA	G2a	-	Mongolia	3330-2925	0.7386	Jeong et al., 2018
N.Mongolia_LBA_ARS018	N.Mongolia_LBA	B5b1	-	Mongolia	3330-2925	0.8685	Jeong et al., 2018
N.Mongolia_LBA_ARS025	N.Mongolia_LBA	D4b1a2a	-	Mongolia	3330-2925	0.9974	Jeong et al., 2018
N.Mongolia_LBA_ARS026.3	N.Mongolia_LBA	C4a1a+195	-	Mongolia	3330-2925	0.981	Jeong et al., 2018
Xiongnu_HP_DA39	Xiongnu_HP	N9a2a	-	Mongolia	2007	0.8219	Damgaard et al., 2018b
Xiongnu_HP_DA43	Xiongnu_HP	D4a6	-	Mongolia	-	0.8885	Damgaard et al., 2018b
Xiongnu_HP_DA45	Xiongnu_HP	D4b2b2b	-	Mongolia	2083	0.8938	Damgaard et al., 2018b
Xiongnu_HP_DA38	Xiongnu_HP	D4b2b4	-	Mongolia	2131	0.8349	Damgaard et al., 2018b
Xiongnu_HP_DA41	Xiongnu_HP	G3a3	-	Mongolia	2147	0.7866	Damgaard et al., 2018b
Okunevo_EMBA_RISE675	Okunevo_EMBA	D4+195	-	Russia	4555	0.8728	Damgaard et al., 2018a
Okunevo_EMBA_RISE677	Okunevo_EMBA	A8a1	-	Russia	4482	0.808	Damgaard et al., 2018a
Okunevo_EMBA_RISE718	Okunevo_EMBA	C5c	-	Russia	4411	0.8503	Damgaard et al., 2018a
Okunevo_EMBA_RISE673	Okunevo_EMBA	A8a	-	Russia	4300	0.7316	Damgaard et al., 2018a
Okunevo_EMBA_RISE667	Okunevo_EMBA	A8a	-	Russia	4300	0.7565	Damgaard et al., 2018a
Okunevo_EMBA_RISE671	Okunevo_EMBA	H6a1b	-	Russia	4300	0.8647	Damgaard et al., 2018a
Okunevo_EMBA_RISE681	Okunevo_EMBA	A8a1	-	Russia	4300	0.8748	Damgaard et al., 2018a
Okunevo_EMBA_RISE719	Okunevo_EMBA	C5c	-	Russia	4300	0.8824	Damgaard et al., 2018a
Okunevo_EMBA_RISE672	Okunevo_EMBA	H6a1b	-	Russia	4300	0.8647	Damgaard et al., 2018a
Okunevo_EMBA_RISE685	Okunevo_EMBA	C5c	-	Russia	4300	0.8661	Damgaard et al., 2018a
Okunevo_EMBA_RISE680	Okunevo_EMBA	A+152+16362	-	Russia	4300	0.8055	Damgaard et al., 2018a
Okunevo_EMBA_RISE664	Okunevo_EMBA	A8a1	-	Russia	4283	0.8254	Damgaard et al., 2018a
Okunevo_EMBA_RISE684	Okunevo_EMBA	C5c	-	Russia	4253	0.8222	Damgaard et al., 2018a
Okunevo_EMBA_RISE515	Okunevo_EMBA	A8a	-	Russia	4193	0.7831	Damgaard et al., 2018a
Okunevo_EMBA_RISE674	Okunevo_EMBA	A+152+16362	-	Russia	4079	0.7954	Damgaard et al., 2018a
Okunevo_EMBA_RISE662	Okunevo_EMBA	H6a	-	Russia	4070	0.8019	Damgaard et al., 2018a
Okunevo_EMBA_RISE516	Okunevo_EMBA	H6a1b	-	Russia	4069	0.9117	Damgaard et al., 2018a
Okunevo_EMBA_RISE683	Okunevo_EMBA	H15b1	-	Russia	3977	0.7518	Damgaard et al., 2018a
Okunevo_EMBA_RISE670	Okunevo_EMBA	A8a	-	Russia	3963	0.7831	Damgaard et al., 2018a
Kazakh_EBA_I11501	CSteppe_EMBA	C5c+16234	-	Kazakhstan	5294-5045	0.9611	Narasimhan et al., 2019
Kazakh_EBA_I11531	CSteppe_EMBA	C5c+16234	-	Kazakhstan	5289-5042	0.9611	Narasimhan et al., 2019
Kazakh_EBA_I11732	CSteppe_EMBA	H6a	-	Kazakhstan	5022-4860	0.907	Narasimhan et al., 2019
Kazakh_EBA_I11734	CSteppe_EMBA	U4a2a	-	Kazakhstan	4973-4857	0.9633	Narasimhan et al., 2019
Kazakh_EBA_I11736	CSteppe_EMBA	U4	-	Kazakhstan	5275-4871	0.9224	Narasimhan et al., 2019
Kazakh_EBA_I11737	CSteppe_EMBA	U5a1b	-	Kazakhstan	4146-3981	0.9736	Narasimhan et al., 2019
Kazakh_EBA_I11735	CSteppe_EMBA	I1b	-	Kazakhstan	4409-4245	0.9515	Narasimhan et al., 2019
Kazakh_EBA_I3447	CSteppe_EMBA	R1b	-	Kazakhstan	4797-4443	0.844	Narasimhan et al., 2019
Kazakh_MLBA_I6796	CSteppe_MLBA	T2b34	-	Kazakhstan	3765	0.9299	Narasimhan et al., 2019
Kazakh_MLBA_I6795	CSteppe_MLBA	T2e2	-	Kazakhstan	3646	0.9016	Narasimhan et al., 2019
Kazakh_MLBA_I6792	CSteppe_MLBA	T2b34	-	Kazakhstan	3734	0.9407	Narasimhan et al., 2019
Kazakh_MLBA_I4789	CSteppe_MLBA	U5a1a1d	-	Kazakhstan	3508	0.9404	Narasimhan et al., 2019
Kazakh_MLBA_I7060	CSteppe_MLBA	T1a1	-	Kazakhstan	3473	0.9228	Narasimhan et al., 2019
Kazakh_MLBA_I4790	CSteppe_MLBA	W1c	-	Kazakhstan	3433	0.9114	Narasimhan et al., 2019
Kazakh_MLBA_I0507	CSteppe_MLBA	U5a1a2a	-	Kazakhstan	3704	0.9082	Narasimhan et al., 2019
Kazakh_MLBA_I4323	CSteppe_MLBA	U2e2	-	Kazakhstan	3634	0.8637	Narasimhan et al., 2019
Kazakh_MLBA_I4784	CSteppe_MLBA	G2a1	-	Kazakhstan	3516	0.9418	Narasimhan et al., 2019
Kazakh_MLBA_I4782	CSteppe_MLBA	U5b2b	-	Kazakhstan	3629	0.8971	Narasimhan et al., 2019
Kazakh_MLBA_I4321	CSteppe_MLBA	J1c2m	-	Kazakhstan	3534	0.893	Narasimhan et al., 2019
Kazakh_MLBA_I4783	CSteppe_MLBA	H1b	-	Kazakhstan	3482	0.8525	Narasimhan et al., 2019
Kazakh_MLBA_I4787	CSteppe_MLBA	H3g	-	Kazakhstan	3238	0.8256	Narasimhan et al., 2019
Kazakh_MLBA_I10112	CSteppe_MLBA	H2a1a	-	Kazakhstan	3450	0.8831	Narasimhan et al., 2019
Kazakh_MLBA_I10110	CSteppe_MLBA	U2e2a1	-	Kazakhstan	3100	0.9085	Narasimhan et al., 2019
Kazakh_MLBA_I10111	CSteppe_MLBA	U2e1h	-	Kazakhstan	3100	0.8638	Narasimhan et al., 2019
Kazakh_MLBA_I3770	CSteppe_MLBA	T1a1	-	Kazakhstan	3986	0.9053	Narasimhan et al., 2019
Kazakh_MLBA_I3763	CSteppe_MLBA	U2a2	-	Kazakhstan	3476	0.8193	Narasimhan et al., 2019
Kazakh_MLBA_I4295	CSteppe_MLBA	A8a1	-	Kazakhstan	3084	0.8827	Narasimhan et al., 2019
Kazakh_MLBA_I4267	CSteppe_MLBA	I2	-	Kazakhstan	3053	0.768	Narasimhan et al., 2019
Kazakh_MLBA_I3976	CSteppe_MLBA	U5b2a1a2	-	Kazakhstan	3051	0.9596	Narasimhan et al., 2019
Kazakh_MLBA_I3977	CSteppe_MLBA	U5b2b	-	Kazakhstan	3013	0.8654	Narasimhan et al., 2019
Kazakh_MLBA_I3753	CSteppe_MLBA	K1c1	-	Kazakhstan	2976	0.9108	Narasimhan et al., 2019
Kazakh_MLBA_I3772	CSteppe_MLBA	W3a1	-	Kazakhstan	2913	0.9058	Narasimhan et al., 2019
Kazakh_MLBA_I11541	CSteppe_MLBA	N1a1a1a1	-	Kazakhstan	3717	0.895	Narasimhan et al., 2019
Kazakh_MLBA_I11540	CSteppe_MLBA	A1a	-	Kazakhstan	1765	0.9112	Narasimhan et al., 2019
Kazakh_MLBA_I11538	CSteppe_MLBA	U5b2b	-	Kazakhstan	3631	0.938	Narasimhan et al., 2019
Kazakh_MLBA_I11537	CSteppe_MLBA	U4a1	-	Kazakhstan	2534	0.9642	Narasimhan et al., 2019
Kazakh_MLBA_I6709	CSteppe_MLBA	U5a1g1	-	Kazakhstan	3244	0.8186	Narasimhan et al., 2019
Kazakh_MLBA_I3769	CSteppe_MLBA	T1a1	-	Kazakhstan	3150	0.9452	Narasimhan et al., 2019
Krasn_MLBA_I3391	CSteppe_MLBA	U5b2c	-	Russia	3600	0.9046	Narasimhan et al., 2019
Krasn_MLBA_I3392	CSteppe_MLBA	U2e2a1	-	Russia	3600	0.9094	Narasimhan et al., 2019
Krasn_MLBA_I3396	CSteppe_MLBA	T2b34	-	Russia	3600	0.9323	Narasimhan et al., 2019
Krasn_MLBA_I3390	CSteppe_MLBA	U5a2+16294	-	Russia	3600	0.8618	Narasimhan et al., 2019
Krasn_MLBA_I3395	CSteppe_MLBA	T1a1	-	Russia	3600	0.9218	Narasimhan et al., 2019
Krasn_MLBA_I3394	CSteppe_MLBA	U4a1	-	Russia	3600	0.9444	Narasimhan et al., 2019
Krasn_MLBA_I3389	CSteppe_MLBA	H27f	-	Russia	3600	0.8028	Narasimhan et al., 2019
Krasn_MLBA_I3393	CSteppe_MLBA	U5b2b	-	Russia	3600	0.9102	Narasimhan et al., 2019
Krasn_MLBA_I6716	CSteppe_MLBA	W1c	-	Russia	3587	0.8915	Narasimhan et al., 2019
Krasn_MLBA_I1856	CSteppe_MLBA	K1a	-	Russia	3558	0.7593	Narasimhan et al., 2019
Krasn_MLBA_I1821	CSteppe_MLBA	T1a1	-	Russia	3509	0.9486	Narasimhan et al., 2019
Krasn_MLBA_I6718	CSteppe_MLBA	U4a	-	Russia	3509	0.9554	Narasimhan et al., 2019
Krasn_MLBA_I1851	CSteppe_MLBA	H2a	-	Russia	3485	0.7577	Narasimhan et al., 2019
Krasn_MLBA_I11214	CSteppe_MLBA	H7b	-	Russia	3400	0.875	Narasimhan et al., 2019
Krasn_MLBA_I6717	CSteppe_MLBA	T1a1	-	Russia	3402	0.9234	Narasimhan et al., 2019
Karasuk_LBA_RISE492	Karasuk_MLBA	D4b1a2a2	-	Russia	3350-2850	0.8652	Allentoft et al., 2015
Karasuk_LBA_RISE493	Karasuk_MLBA	C4a1a3	-	Russia	3350-2850	0.824	Allentoft et al., 2015
Karasuk_LBA_RISE494	Karasuk_MLBA	I4a1	-	Russia	3350-2850	0.8422	Allentoft et al., 2015
Karasuk_LBA_RISE495	Karasuk_MLBA	D4j1	-	Russia	3350-2850	0.8429	Allentoft et al., 2015
Karasuk_LBA_RISE496	Karasuk_MLBA	U5a1a2a	-	Russia	3350-2850	0.8596	Allentoft et al., 2015
Karasuk_LBA_RISE497	Karasuk_MLBA	A+152+16362	-	Russia	3350-2850	0.8914	Allentoft et al., 2015
Karasuk_LBA_RISE499	Karasuk_MLBA	H5a1	-	Russia	3350-2850	0.8904	Allentoft et al., 2015
Karasuk_LBA_RISE502	Karasuk_MLBA	U5a1d	-	Russia	3350-2850	0.9063	Allentoft et al., 2015
Tagar_IA_DA2	Tagar_IA	N1a1a1a1	-	Russia	2725	0.8452	Damgaard et al., 2018b
Tagar_IA_DA3	Tagar_IA	N9a9	-	Russia	2725	0.8708	Damgaard et al., 2018b
Tagar_IA_DA4	Tagar_IA	H5a1+152	-	Russia	2725	0.8481	Damgaard et al., 2018b
Tagar_IA_DA5	Tagar_IA	W1c	-	Russia	2725	0.9001	Damgaard et al., 2018b
Tagar_IA_DA6	Tagar_IA	U2e2	-	Russia	2725	0.863	Damgaard et al., 2018b
Tagar_IA_DA7	Tagar_IA	A8a1	-	Russia	2725	0.8372	Damgaard et al., 2018b
Tagar_IA_DA8	Tagar_IA	U2e1h	-	Russia	2725	0.8635	Damgaard et al., 2018b
Tagar_IA_DA9	Tagar_IA	F1b1b	-	Russia	2725	0.8724	Damgaard et al., 2018b
Sarmatian_IA_DA134	Sarmatian_IA	I1	-	Russia	-	0.7911	Damgaard et al., 2018b
Sarmatian_IA_DA136	Sarmatian_IA	A+152+16362	-	Russia	-	0.7341	Damgaard et al., 2018b
Sarmatian_IA_DA139	Sarmatian_IA	U2e1h	-	Russia	-	0.8661	Damgaard et al., 2018b
Sarmatian_IA_DA141	Sarmatian_IA	A+152+16362	-	Russia	-	0.7746	Damgaard et al., 2018b
Sarmatian_IA_DA143	Sarmatian_IA	U4b1a4	-	Russia	-	0.7733	Damgaard et al., 2018b
Sarmatian_IA_DA144	Sarmatian_IA	H28	-	Russia	-	0.7297	Damgaard et al., 2018b
Sarmatian_IA_DA202	Sarmatian_IA	U5a1	-	Russia	2384	0.8988	Damgaard et al., 2018b
Sarmatian_IA_DA26	Sarmatian_IA	U4	-	Kazakhstan	-	0.7804	Damgaard et al., 2018b
Sarmatian_IA_DA30	Sarmatian_IA	U4	-	Kazakhstan	2013	0.7665	Damgaard et al., 2018b
CenSaka_IA_DA10	CenSaka_IA	C4a1a	-	Kazakhstan	-	0.836	Damgaard et al., 2018b
CenSaka_IA_DA11	CenSaka_IA	F1b	-	Kazakhstan	2489	0.8704	Damgaard et al., 2018b
CenSaka_IA_DA13	CenSaka_IA	A+152+16362	-	Kazakhstan	2471	0.7967	Damgaard et al., 2018b
CenSaka_IA_DA14	CenSaka_IA	H101	-	Kazakhstan	2468	0.7477	Damgaard et al., 2018b
CenSaka_IA_DA15	CenSaka_IA	C4d	-	Kazakhstan	2470	0.845	Damgaard et al., 2018b
CenSaka_IA_DA16	CenSaka_IA	U2e2	-	Kazakhstan	2459	0.7887	Damgaard et al., 2018b
CenSaka_IA_DA17	CenSaka_IA	H10	-	Kazakhstan	2577	0.8609	Damgaard et al., 2018b
CenSaka_IA_DA19	CenSaka_IA	U7a4	-	Kazakhstan	2555	0.8602	Damgaard et al., 2018b
Nomad_IA_DA129	Nomad_IA	W3b	-	Kazakhstan	2324	0.8633	Damgaard et al., 2018b
Nomad_IA_DA221	Nomad_IA	J1b1a1	-	Kazakhstan	2526	0.9315	Damgaard et al., 2018b
Nomad_IA_DA18	Nomad_IA	U5b1c2	-	Kazakhstan	2463	0.854	Damgaard et al., 2018b
Nomad_IA_DA92	Nomad_IA	J1b1a1+146	-	Kazakhstan	1972	0.932	Damgaard et al., 2018b
Nomad_IA_DA95	Nomad_IA	D4b1	-	Kazakhstan	1697	0.8234	Damgaard et al., 2018b
Nomad_IA_DA177	Nomad_IA	D4j1b	-	Kazakhstan	-	0.8851	Damgaard et al., 2018b
WuKang_HE_DA201	Wukang_HE	C4a1a+195	-	Kazakhstan	2099	0.9002	Damgaard et al., 2018b
WuKang_HE_DA220	Wukang_HE	HV6	-	Kazakhstan	-	0.7966	Damgaard et al., 2018b
WuKang_HE_DA223	Wukang_HE	J1c5a	-	Kazakhstan	2310	0.8914	Damgaard et al., 2018b
WuKang_HE_DA227	Wukang_HE	U5b2c	-	Kazakhstan	-	0.8529	Damgaard et al., 2018b
WuKang_HE_DA226	Wukang_HE	U2e1h	-	Kazakhstan	-	0.8449	Damgaard et al., 2018b
WuKang_HE_DA229	Wukang_HE	A8a1	-	Kazakhstan	-	0.8242	Damgaard et al., 2018b
WuKang_HE_DA206	Wukang_HE	HV13b	-	Kazakhstan	1805	0.7	Damgaard et al., 2018b
WuKang_HE_DA121	Wukang_HE	H6a1a	-	Kazakhstan	1687	0.8657	Damgaard et al., 2018b
WuKang_HE_DA123	Wukang_HE	C4a1	-	Kazakhstan	-	0.8642	Damgaard et al., 2018b
WuKang_HE_DA125	Wukang_HE	U2e2a1	-	Kazakhstan	1804	0.8093	Damgaard et al., 2018b
TianSaka_IA_DA47	TianSaka_IA	C4	-	Kyrgyzstan	2093	0.7047	Damgaard et al., 2018b
TianSaka_IA_DA49	TianSaka_IA	T2a	-	Kyrgyzstan	2186	0.8549	Damgaard et al., 2018b
TianSaka_IA_DA51	TianSaka_IA	H2a1	-	Kyrgyzstan	2220	0.9046	Damgaard et al., 2018b
TianSaka_IA_DA53	TianSaka_IA	U5a1a1	-	Kyrgyzstan	2344	0.8835	Damgaard et al., 2018b
TianSaka_IA_DA55	TianSaka_IA	HV6	-	Kyrgyzstan	2034	0.7447	Damgaard et al., 2018b
TianSaka_IA_DA57	TianSaka_IA	D4j8	-	Kyrgyzstan	2099	0.9076	Damgaard et al., 2018b
TianSaka_IA_DA58	TianSaka_IA	W1c	-	Kyrgyzstan	2094	0.9026	Damgaard et al., 2018b
TianSaka_IA_DA59	TianSaka_IA	D4j8	-	Kyrgyzstan	2148	0.8875	Damgaard et al., 2018b
TianSaka_IA_DA56	TianSaka_IA	HV6	-	Kyrgyzstan	2079	0.8384	Damgaard et al., 2018b
TianHun_HE_DA52	TianHun_HE	G2a1d2	-	Kyrgyzstan	1606	0.8539	Damgaard et al., 2018b
TianHun_HE_DA54	TianHun_HE	C4+152	-	Kyrgyzstan	1693	0.7794	Damgaard et al., 2018b
TianHun_HE_DA385	TianHun_HE	H13a2a	-	Kyrgyzstan	1577	0.8762	Damgaard et al., 2018b
TianHun_HE_DA65	TianHun_HE	N9a9	-	Kyrgyzstan	1629	0.8275	Damgaard et al., 2018b
TianHun_HE_DA66	TianHun_HE	H6b2	-	Kyrgyzstan	1546	0.8989	Damgaard et al., 2018b
TianHun_HE_DA68	TianHun_HE	M11a	-	Kyrgyzstan	1479	0.7836	Damgaard et al., 2018b
TianHun_HE_DA69	TianHun_HE	U5b2a1a2	-	Kyrgyzstan	1642	0.9026	Damgaard et al., 2018b
TianHun_HE_DA70	TianHun_HE	C4a1a+195	-	Kyrgyzstan	1891	0.8126	Damgaard et al., 2018b
TianHun_HE_DA71	TianHun_HE	A16	-	Kyrgyzstan	1734	0.8544	Damgaard et al., 2018b
TianHun_HE_DA72	TianHun_HE	M10a1+16129	-	Kyrgyzstan	1679	0.8249	Damgaard et al., 2018b
TianHun_HE_DA73	TianHun_HE	G2a1	-	Kyrgyzstan	1723	0.858	Damgaard et al., 2018b
TianHun_HE_DA74	TianHun_HE	H7b	-	Kyrgyzstan	1624	0.8165	Damgaard et al., 2018b
TianHun_HE_DA80	TianHun_HE	A1a	-	Kyrgyzstan	1704	0.8239	Damgaard et al., 2018b
TianHun_HE_DA81	TianHun_HE	A16	-	Kyrgyzstan	1770	0.8544	Damgaard et al., 2018b
TianHun_HE_DA82	TianHun_HE	K2a5	-	Kyrgyzstan	1867	0.8482	Damgaard et al., 2018b
TianHun_HE_DA85	TianHun_HE	U4	-	Kyrgyzstan	1781	0.8342	Damgaard et al., 2018b
TianHun_HE_DA96	TianHun_HE	D4j5	-	Kyrgyzstan	1709	0.8984	Damgaard et al., 2018b
TianHun_HE_DA98	TianHun_HE	J1d6	-	Kyrgyzstan	1890	0.8826	Damgaard et al., 2018b
TianHun_HE_DA100	TianHun_HE	C4b1	-	Kyrgyzstan	1719	0.8648	Damgaard et al., 2018b
TianHun_HE_DA101	TianHun_HE	U5a1b1e	-	Kyrgyzstan	1783	0.9052	Damgaard et al., 2018b
TianHun_HE_DA104	TianHun_HE	F1b	-	Kyrgyzstan	-	0.8652	Damgaard et al., 2018b
TianHun_HE_DA105	TianHun_HE	F1b	-	Kyrgyzstan	1833	0.8945	Damgaard et al., 2018b
TianHun_HE_DA127	TianHun_HE	D4b1a2a1	-	Kyrgyzstan	1722	0.9046	Damgaard et al., 2018b
Uzbek_MLBA_I4901	Uzbek_MLBA	U5a2+16294	-	Uzbekistan	3900	0.9184	Narasimhan et al., 2019
Uzbek_MLBA_I5608	Uzbek_MLBA	I4a	-	Uzbekistan	3900	0.97	Narasimhan et al., 2019
Uzbek_MLBA_I7412	Uzbek_MLBA	H2a	-	Uzbekistan	3646	0.7052	Narasimhan et al., 2019
Uzbek_MLBA_I4312	Uzbek_MLBA	HV2a3	-	Uzbekistan	3629	0.6712	Narasimhan et al., 2019
Uzbek_MLBA_I7411	Uzbek_MLBA	T2c1a	-	Uzbekistan	3560	0.8224	Narasimhan et al., 2019
Uzbek_MLBA_I4315	Uzbek_MLBA	R2+13500	-	Uzbekistan	3487	0.7188	Narasimhan et al., 2019
Uzbek_MLBA_I4313	Uzbek_MLBA	U3c	-	Uzbekistan	3422	0.8171	Narasimhan et al., 2019
Uzbek_MLBA_I7494	Uzbek_MLBA	HV20	-	Uzbekistan	3897	0.717	Narasimhan et al., 2019
Uzbek_MLBA_I7492	Uzbek_MLBA	K1a	-	Uzbekistan	3827	0.871	Narasimhan et al., 2019
Uzbek_MLBA_I7495	Uzbek_MLBA	H14	-	Uzbekistan	3827	0.765	Narasimhan et al., 2019
Uzbek_MLBA_I7416	Uzbek_MLBA	U1a	-	Uzbekistan	3813	0.8643	Narasimhan et al., 2019
Uzbek_MLBA_I7421	Uzbek_MLBA	J1b1b1	-	Uzbekistan	3799	0.8924	Narasimhan et al., 2019
Uzbek_MLBA_I4286	Uzbek_MLBA	I1c1	-	Uzbekistan	3771	0.8106	Narasimhan et al., 2019
Uzbek_MLBA_I7420	Uzbek_MLBA	W3a1	-	Uzbekistan	3750	0.8846	Narasimhan et al., 2019
Uzbek_MLBA_I7419	Uzbek_MLBA	J1b	-	Uzbekistan	3741	0.854	Narasimhan et al., 2019
Uzbek_MLBA_I7414	Uzbek_MLBA	HV	-	Uzbekistan	3923	0.8001	Narasimhan et al., 2019
Uzbek_MLBA_I5604	Uzbek_MLBA	K1a1	-	Uzbekistan	3739	0.809	Narasimhan et al., 2019
Uzbek_MLBA_I11027	Uzbek_MLBA	T2c	-	Uzbekistan	3542	0.9173	Narasimhan et al., 2019
Uzbek_MLBA_I11520	Uzbek_MLBA	HV2a2	-	Uzbekistan	3511	0.9131	Narasimhan et al., 2019
Uzbek_MLBA_I11519	Uzbek_MLBA	J1b1b1	-	Uzbekistan	3400	0.8776	Narasimhan et al., 2019
Uzbek_MLBA_I11026	Uzbek_MLBA	U7a	-	Uzbekistan	3400	0.9627	Narasimhan et al., 2019
Uzbek_MLBA_I11521	Uzbek_MLBA	R1b1	-	Uzbekistan	3400	0.9328	Narasimhan et al., 2019
Uzbek_MLBA_I12499	Uzbek_MLBA	U5b1e1	-	Uzbekistan	3358	0.9626	Narasimhan et al., 2019
Uzbek_MLBA_I4255	Uzbek_MLBA	N1a1a1a1	-	Uzbekistan	3050	0.7605	Narasimhan et al., 2019
Uzbek_BA_I8506	Uzbek_MLBA	T2d1a	-	Uzbekistan	3631	0.8015	Narasimhan et al., 2019
Turkmen_EN_I12484	Turkmen_EN	R2b	-	Turkmenistan	5100	0.9087	Narasimhan et al., 2019
Turkmen_EN_I12482	Turkmen_EN	I1c1	-	Turkmenistan	5100	0.7924	Narasimhan et al., 2019
Turkmen_EN_I12483	Turkmen_EN	HV	-	Turkmenistan	5100	0.7464	Narasimhan et al., 2019
Turkmen_EN_I12487	Turkmen_EN	T2g1b	-	Turkmenistan	5100	0.9181	Narasimhan et al., 2019
Turkmen_EN_I12480	Turkmen_EN	HV	-	Turkmenistan	5100	0.7895	Narasimhan et al., 2019
Turkmen_EN_I12481	Turkmen_EN	HV12b1	-	Turkmenistan	5100	0.7792	Narasimhan et al., 2019
Turkmen_EN_I12485	Turkmen_EN	J1d4	-	Turkmenistan	5100	0.9404	Narasimhan et al., 2019
Turkmen_EN_I12486	Turkmen_EN	J1b1a1	-	Turkmenistan	5100	0.9692	Narasimhan et al., 2019
Turkmen_EN_I4085	Turkmen_EN	H13a2a	-	Turkmenistan	5450	0.8736	Narasimhan et al., 2019
Turkmen_EN_I4086	Turkmen_EN	U1a1d	-	Turkmenistan	5450	0.8354	Narasimhan et al., 2019
Turkmen_EN_I4087	Turkmen_EN	W3a1	-	Turkmenistan	5450	0.875	Narasimhan et al., 2019
Turkmen_EN_I4635	Turkmen_EN	HV13b	-	Turkmenistan	5450	0.7944	Narasimhan et al., 2019
Turkmen_EN_I4634	Turkmen_EN	I1b	-	Turkmenistan	5044	0.7037	Narasimhan et al., 2019
Turkmen_EN_I6669	Turkmen_EN	HV2a2	-	Turkmenistan	4946	0.7138	Narasimhan et al., 2019
Turkmen_MLBA_I6671	Turkmen_MLBA	HV14	-	Turkmenistan	4550	0.8463	Narasimhan et al., 2019
Turkmen_MLBA_I6674	Turkmen_MLBA	U1a1a	-	Turkmenistan	4139	0.7786	Narasimhan et al., 2019
Turkmen_MLBA_I6668	Turkmen_MLBA	H29a	-	Turkmenistan	3250	0.7379	Narasimhan et al., 2019
Turkmen_MLBA_I6667	Turkmen_MLBA	HV2a1	-	Turkmenistan	3405	0.7118	Narasimhan et al., 2019
Turkmen_MLBA_I12255	Turkmen_MLBA	T2c1a	-	Turkmenistan	3800	0.7981	Narasimhan et al., 2019
Turkmen_MLBA_I10410	Turkmen_MLBA	T2c1a	-	Turkmenistan	3750	0.8904	Narasimhan et al., 2019
Turkmen_MLBA_I2123	Turkmen_MLBA	M30	-	Turkmenistan	4246	0.8634	Narasimhan et al., 2019
Turkmen_MLBA_I11042	Turkmen_MLBA	HV18	-	Turkmenistan	4225	0.7916	Narasimhan et al., 2019
Turkmen_MLBA_I10411	Turkmen_MLBA	U7a	-	Turkmenistan	4200	0.9537	Narasimhan et al., 2019
Turkmen_MLBA_I11039	Turkmen_MLBA	HV12b1	-	Turkmenistan	4172	0.7592	Narasimhan et al., 2019
Turkmen_MLBA_I10409	Turkmen_MLBA	R5a2b	-	Turkmenistan	4112	0.9395	Narasimhan et al., 2019
Turkmen_MLBA_I1789	Turkmen_MLBA	H2a2a1	-	Turkmenistan	4104	0.5	Narasimhan et al., 2019
Turkmen_MLBA_I2125	Turkmen_MLBA	W	-	Turkmenistan	4007	0.87	Narasimhan et al., 2019
Turkmen_MLBA_I11041	Turkmen_MLBA	R2	-	Turkmenistan	4006	0.8002	Narasimhan et al., 2019
Iran_C_I2337	Iran_C	N1a1b	-	Iran	5530	0.8397	Narasimhan et al., 2019
Iran_C_I2924	Iran_C	U5b2	-	Iran	4724	0.846	Narasimhan et al., 2019
Iran_C_I2925	Iran_C	X2p	-	Iran	4724	0.8156	Narasimhan et al., 2019
Iran_C_I2928	Iran_C	U7a	-	Iran	4632	0.8848	Narasimhan et al., 2019
Iran_C_I2513	Iran_C	W3b	-	Iran	4621	0.7131	Narasimhan et al., 2019
Iran_EMBA_I8725	Iran_EMBA	J1	-	Iran	4896	0.8155	Narasimhan et al., 2019
Iran_EMBA_I11462	Iran_EMBA	M33a2a	-	Iran	4846	0.9196	Narasimhan et al., 2019
Iran_EMBA_I11459	Iran_EMBA	W3a1b	-	Iran	4703	0.9004	Narasimhan et al., 2019
Iran_EMBA_I11474	Iran_EMBA	R5a2b	-	Iran	4600	0.9173	Narasimhan et al., 2019
Iran_EMBA_I11476	Iran_EMBA	T1a3a	-	Iran	4600	0.9663	Narasimhan et al., 2019
Iran_EMBA_I11456	Iran_EMBA	W3a1b	-	Iran	4500	0.9245	Narasimhan et al., 2019
Iran_EMBA_I11478	Iran_EMBA	U1a1c1d	-	Iran	4500	0.9476	Narasimhan et al., 2019
Iran_EMBA_I11466	Iran_EMBA	M30	-	Iran	4200	0.8888	Narasimhan et al., 2019
Iran_EMBA_I4243	Iran_EMBA	I1b	-	Iran	4326	0.8821	Narasimhan et al., 2019
Note*
"-" represents unknown information.

## Sheet: TableS3 present-day dataset
Supplementary Table 3. The 7641 present-day individuals from published papers.
Label	Populations	Group	Region	Country	Library	Haplogroup	Reference
Japanese_HGDP00747	Japanese	Japanese	Japan	Japan	HGDP00747	F1d	Cann et al., 2002
Japanese_HGDP00748	Japanese	Japanese	Japan	Japan	HGDP00748	N9a2a	Cann et al., 2002
Japanese_HGDP00749	Japanese	Japanese	Japan	Japan	HGDP00749	N9b1a	Cann et al., 2002
Japanese_HGDP00750	Japanese	Japanese	Japan	Japan	HGDP00750	D4b2b1	Cann et al., 2002
Japanese_HGDP00751	Japanese	Japanese	Japan	Japan	HGDP00751	M7a1a7	Cann et al., 2002
Japanese_HGDP00752	Japanese	Japanese	Japan	Japan	HGDP00752	F1b1a1a	Cann et al., 2002
Japanese_HGDP00753	Japanese	Japanese	Japan	Japan	HGDP00753	D4a4	Cann et al., 2002
Japanese_HGDP00754	Japanese	Japanese	Japan	Japan	HGDP00754	D4c1b1	Cann et al., 2002
Japanese_HGDP00755	Japanese	Japanese	Japan	Japan	HGDP00755	D4g1a	Cann et al., 2002
Japanese_HGDP00756	Japanese	Japanese	Japan	Japan	HGDP00756	F2c1	Cann et al., 2002
Japanese_HGDP00757	Japanese	Japanese	Japan	Japan	HGDP00757	M7b1a1a1	Cann et al., 2002
Japanese_HGDP00758	Japanese	Japanese	Japan	Japan	HGDP00758	D4i	Cann et al., 2002
Japanese_HGDP00759	Japanese	Japanese	Japan	Japan	HGDP00759	F1b1a1a1	Cann et al., 2002
Japanese_HGDP00760	Japanese	Japanese	Japan	Japan	HGDP00760	N9a2a1	Cann et al., 2002
Japanese_HGDP00761	Japanese	Japanese	Japan	Japan	HGDP00761	D4k	Cann et al., 2002
Japanese_HGDP00762	Japanese	Japanese	Japan	Japan	HGDP00762	N9b	Cann et al., 2002
Japanese_HGDP00763	Japanese	Japanese	Japan	Japan	HGDP00763	D5a1a1	Cann et al., 2002
Japanese_HGDP00764	Japanese	Japanese	Japan	Japan	HGDP00764	D4i	Cann et al., 2002
Japanese_HGDP00765	Japanese	Japanese	Japan	Japan	HGDP00765	Z2	Cann et al., 2002
Japanese_HGDP00766	Japanese	Japanese	Japan	Japan	HGDP00766	F1a1b	Cann et al., 2002
Japanese_HGDP00767	Japanese	Japanese	Japan	Japan	HGDP00767	B5b2a1	Cann et al., 2002
Japanese_HGDP00768	Japanese	Japanese	Japan	Japan	HGDP00768	N9a2a1	Cann et al., 2002
Japanese_HGDP00769	Japanese	Japanese	Japan	Japan	HGDP00769	M7a1a4a	Cann et al., 2002
Japanese_HGDP00770	Japanese	Japanese	Japan	Japan	HGDP00770	A2	Cann et al., 2002
Japanese_HGDP00771	Japanese	Japanese	Japan	Japan	HGDP00771	D4m1	Cann et al., 2002
Japanese_HGDP00772	Japanese	Japanese	Japan	Japan	HGDP00772	D4g1	Cann et al., 2002
Japanese_HGDP00773	Japanese	Japanese	Japan	Japan	HGDP00773	M7b1a1a1	Cann et al., 2002
Japanese_HGDP00790	Japanese	Japanese	Japan	Japan	HGDP00790	G2a1d1a	Cann et al., 2002
Japanese_HGDP00791	Japanese	Japanese	Japan	Japan	HGDP00791	N9a4a	Cann et al., 2002
Japanese_HGDP00828	Japanese	Japanese	Japan	Japan	HGDP00828	D4b1b1a1	Cann et al., 2002
Japanese_HGDP01025	Japanese	Japanese	Japan	Japan	HGDP01025	N9b	Cann et al., 2002
Korean_EF397561	Korean	Korean	Korea	Korea	EF397561	M7c1a5	Derenko et al., 2010
Korean_EF153821	Korean	Korean	Korea	Korea	EF153821	G1c	Derenko et al., 2010
Korean_EF153822	Korean	Korean	Korea	Korea	EF153822	G1a1a	Derenko et al., 2010
Korean_EF153823	Korean	Korean	Korea	Korea	EF153823	M7c1a2a1	Derenko et al., 2010
Korean_EF153824	Korean	Korean	Korea	Korea	EF153824	A5a5	Derenko et al., 2010
Korean_JN857050	Korean	Korean	Korea	Korea	JN857050	M9a4b	Derenko et al., 2012
Korean_JN857051	Korean	Korean	Korea	Korea	JN857051	M9a1a3	Derenko et al., 2012
Korean_JN857052	Korean	Korean	Korea	Korea	JN857052	N9a1	Derenko et al., 2012
Korean_JN857053	Korean	Korean	Korea	Korea	JN857053	N9a3	Derenko et al., 2012
Korean_FJ951589	Korean	Korean	Korea	Korea	FJ951589	D5a3	Derenko et al., 2010
Korean_FJ951590	Korean	Korean	Korea	Korea	FJ951590	D4b2b1+146	Derenko et al., 2010
Korean_FJ951591	Korean	Korean	Korea	Korea	FJ951591	D4b2b6	Derenko et al., 2010
Korean_FJ951592	Korean	Korean	Korea	Korea	FJ951592	D4e1a2a	Derenko et al., 2010
Korean_FJ951593	Korean	Korean	Korea	Korea	FJ951593	D4f1	Derenko et al., 2010
Korean_FJ951594	Korean	Korean	Korea	Korea	FJ951594	C7	Derenko et al., 2010
NChina_Daur_HGDP01213	Daur	NChina_Daur	Northern China	China	HGDP01213	G2a1	Cann et al., 2002
NChina_Daur_HGDP01214	Daur	NChina_Daur	Northern China	China	HGDP01214	Y1a	Cann et al., 2002
NChina_Daur_HGDP01215	Daur	NChina_Daur	Northern China	China	HGDP01215	Z4a	Cann et al., 2002
NChina_Daur_HGDP01216	Daur	NChina_Daur	Northern China	China	HGDP01216	G2a+152	Cann et al., 2002
NChina_Daur_HGDP01217	Daur	NChina_Daur	Northern China	China	HGDP01217	C1a	Cann et al., 2002
NChina_Daur_HGDP01218	Daur	NChina_Daur	Northern China	China	HGDP01218	M9a1a3	Cann et al., 2002
NChina_Daur_HGDP01219	Daur	NChina_Daur	Northern China	China	HGDP01219	G2a+152	Cann et al., 2002
NChina_Daur_HGDP01220	Daur	NChina_Daur	Northern China	China	HGDP01220	D4c2b	Cann et al., 2002
NChina_Daur_HGDP01221	Daur	NChina_Daur	Northern China	China	HGDP01221	D4	Cann et al., 2002
NChina_Daur_HGDP01222	Daur	NChina_Daur	Northern China	China	HGDP01222	M10a1+16129	Cann et al., 2002
NChina_Daur_AY255143	Daur	NChina_Daur	Northern China	China	AY255143	G1a1a1	Kong et al., 2003
NChina_Daur_HM030516	Daur	NChina_Daur	Northern China	China	HM030516	R2a	Kong et al., 2011
NChina_Mongolia_HGDP01223	Mongolian	NChina_Mongolia	Northern China	China	HGDP01223	M7b1a2a	Cann et al., 2002
NChina_Mongolia_HGDP01224	Mongolian	NChina_Mongolia	Northern China	China	HGDP01224	B4a1c4	Cann et al., 2002
NChina_Mongolia_HGDP01225	Mongolian	NChina_Mongolia	Northern China	China	HGDP01225	C4a1a+195	Cann et al., 2002
NChina_Mongolia_HGDP01226	Mongolian	NChina_Mongolia	Northern China	China	HGDP01226	A1a1	Cann et al., 2002
NChina_Mongolia_HGDP01227	Mongolian	NChina_Mongolia	Northern China	China	HGDP01227	A+152+16362	Cann et al., 2002
NChina_Mongolia_HGDP01228	Mongolian	NChina_Mongolia	Northern China	China	HGDP01228	D4c1b	Cann et al., 2002
NChina_Mongolia_HGDP01229	Mongolian	NChina_Mongolia	Northern China	China	HGDP01229	A23	Cann et al., 2002
NChina_Mongolia_HGDP01230	Mongolian	NChina_Mongolia	Northern China	China	HGDP01230	Z3d	Cann et al., 2002
NChina_Mongolia_HGDP01231	Mongolian	NChina_Mongolia	Northern China	China	HGDP01231	A15a	Cann et al., 2002
NChina_Mongolia_HGDP01232	Mongolian	NChina_Mongolia	Northern China	China	HGDP01232	G2a'c	Cann et al., 2002
NChina_Mongolia_AY255146	Mongolian	NChina_Mongolia	Northern China	China	AY255146	M7c1c2	Kong et al., 2003
NChina_Tu_HGDP01347	Tu	NChina_Tu	Northern China	China	HGDP01347	D4h	Cann et al., 2002
NChina_Tu_HGDP01348	Tu	NChina_Tu	Northern China	China	HGDP01348	M12a1a2	Cann et al., 2002
NChina_Tu_HGDP01349	Tu	NChina_Tu	Northern China	China	HGDP01349	D4	Cann et al., 2002
NChina_Tu_HGDP01350	Tu	NChina_Tu	Northern China	China	HGDP01350	F1a1a	Cann et al., 2002
NChina_Tu_HGDP01351	Tu	NChina_Tu	Northern China	China	HGDP01351	M9a1a1c1b1a	Cann et al., 2002
NChina_Tu_HGDP01352	Tu	NChina_Tu	Northern China	China	HGDP01352	B4c2c	Cann et al., 2002
NChina_Tu_HGDP01353	Tu	NChina_Tu	Northern China	China	HGDP01353	D4b2b	Cann et al., 2002
NChina_Tu_HGDP01354	Tu	NChina_Tu	Northern China	China	HGDP01354	A+152+16362+200	Cann et al., 2002
NChina_Tu_HGDP01355	Tu	NChina_Tu	Northern China	China	HGDP01355	D4h1c	Cann et al., 2002
NChina_Tu_HGDP01356	Tu	NChina_Tu	Northern China	China	HGDP01356	N9a1	Cann et al., 2002
NChina_Tu_HM030540	Tu	NChina_Tu	Northern China	China	HM030540	M75	Kong et al., 2011
NChina_Tu_HM030528	Tu	NChina_Tu	Northern China	China	HM030528	N11a2	Kong et al., 2011
NChina_Oroqen_HGDP01203	Oroqen	NChina_Oroqen	Northern China	China	HGDP01203	D3	Cann et al., 2002
NChina_Oroqen_HGDP01204	Oroqen	NChina_Oroqen	Northern China	China	HGDP01204	F1b1e	Cann et al., 2002
NChina_Oroqen_HGDP01205	Oroqen	NChina_Oroqen	Northern China	China	HGDP01205	J1c10a	Cann et al., 2002
NChina_Oroqen_HGDP01206	Oroqen	NChina_Oroqen	Northern China	China	HGDP01206	D3	Cann et al., 2002
NChina_Oroqen_HGDP01207	Oroqen	NChina_Oroqen	Northern China	China	HGDP01207	M11a	Cann et al., 2002
NChina_Oroqen_HGDP01208	Oroqen	NChina_Oroqen	Northern China	China	HGDP01208	F1c1a1	Cann et al., 2002
NChina_Oroqen_HGDP01209	Oroqen	NChina_Oroqen	Northern China	China	HGDP01209	R+16189	Cann et al., 2002
NChina_Oroqen_HGDP01210	Oroqen	NChina_Oroqen	Northern China	China	HGDP01210	D3	Cann et al., 2002
NChina_Oroqen_HGDP01211	Oroqen	NChina_Oroqen	Northern China	China	HGDP01211	D3	Cann et al., 2002
NChina_Oroqen_HGDP01212	Oroqen	NChina_Oroqen	Northern China	China	HGDP01212	C4a1a+195	Cann et al., 2002
NChina_Hezhen_HGDP01233	Hezhen	NChina_Hezhen	Northern China	China	HGDP01233	Y1a+16189	Cann et al., 2002
NChina_Hezhen_HGDP01234	Hezhen	NChina_Hezhen	Northern China	China	HGDP01234	F1d	Cann et al., 2002
NChina_Hezhen_HGDP01235	Hezhen	NChina_Hezhen	Northern China	China	HGDP01235	Y1a+16189	Cann et al., 2002
NChina_Hezhen_HGDP01236	Hezhen	NChina_Hezhen	Northern China	China	HGDP01236	Y1a1	Cann et al., 2002
NChina_Hezhen_HGDP01237	Hezhen	NChina_Hezhen	Northern China	China	HGDP01237	Y1a+16189	Cann et al., 2002
NChina_Hezhen_HGDP01238	Hezhen	NChina_Hezhen	Northern China	China	HGDP01238	B5b2a2	Cann et al., 2002
NChina_Hezhen_HGDP01239	Hezhen	NChina_Hezhen	Northern China	China	HGDP01239	D4o2a1	Cann et al., 2002
NChina_Hezhen_HGDP01240	Hezhen	NChina_Hezhen	Northern China	China	HGDP01240	C4b3a	Cann et al., 2002
NChina_Hezhen_HGDP01241	Hezhen	NChina_Hezhen	Northern China	China	HGDP01241	C5d1	Cann et al., 2002
NChina_Hezhen_HGDP01242	Hezhen	NChina_Hezhen	Northern China	China	HGDP01242	C5d1	Cann et al., 2002
NChina_Xibo_HGDP01243	Xibo	NChina_Xibo	Northern China	China	HGDP01243	F1a1c	Cann et al., 2002
NChina_Xibo_HGDP01244	Xibo	NChina_Xibo	Northern China	China	HGDP01244	D4b2b	Cann et al., 2002
NChina_Xibo_HGDP01245	Xibo	NChina_Xibo	Northern China	China	HGDP01245	Z3a	Cann et al., 2002
NChina_Xibo_HGDP01246	Xibo	NChina_Xibo	Northern China	China	HGDP01246	R11b1b	Cann et al., 2002
NChina_Xibo_HGDP01247	Xibo	NChina_Xibo	Northern China	China	HGDP01247	U4a2a1	Cann et al., 2002
NChina_Xibo_HGDP01248	Xibo	NChina_Xibo	Northern China	China	HGDP01248	C5a1	Cann et al., 2002
NChina_Xibo_HGDP01249	Xibo	NChina_Xibo	Northern China	China	HGDP01249	C5d1	Cann et al., 2002
NChina_Xibo_HGDP01250	Xibo	NChina_Xibo	Northern China	China	HGDP01250	C5d1	Cann et al., 2002
NChina_Xibo_HGDP01251	Xibo	NChina_Xibo	Northern China	China	HGDP01251	C4a1	Cann et al., 2002
NChina_Han_NA18757	Han	NChina_Han	Beijing, northern China	China	NA18757	D5a2a1	The 1000 Genomes Project Consortium et al., 2015
NChina_Han_NA18749	Han	NChina_Han	Beijing, northern China	China	NA18749	M10a1b	The 1000 Genomes Project Consortium et al., 2015
NChina_Han_NA18748	Han	NChina_Han	Beijing, northern China	China	NA18748	N9a4b1	The 1000 Genomes Project Consortium et al., 2015
NChina_Han_NA18747	Han	NChina_Han	Beijing, northern China	China	NA18747	N9a4b1	The 1000 Genomes Project Consortium et al., 2015
NChina_Han_NA18745	Han	NChina_Han	Beijing, northern China	China	NA18745	M8a2a1	The 1000 Genomes Project Consortium et al., 2015
NChina_Han_NA18740	Han	NChina_Han	Beijing, northern China	China	NA18740	N9a3	The 1000 Genomes Project Consortium et al., 2015
NChina_Han_NA18648	Han	NChina_Han	Beijing, northern China	China	NA18648	D4a	The 1000 Genomes Project Consortium et al., 2015
NChina_Han_NA18647	Han	NChina_Han	Beijing, northern China	China	NA18647	D4b2b2b	The 1000 Genomes Project Consortium et al., 2015
NChina_Han_NA18646	Han	NChina_Han	Beijing, northern China	China	NA18646	M8a3	The 1000 Genomes Project Consortium et al., 2015
NChina_Han_NA18645	Han	NChina_Han	Beijing, northern China	China	NA18645	F2d	The 1000 Genomes Project Consortium et al., 2015
NChina_Han_NA18644	Han	NChina_Han	Beijing, northern China	China	NA18644	M7b1a1g	The 1000 Genomes Project Consortium et al., 2015
NChina_Han_NA18643	Han	NChina_Han	Beijing, northern China	China	NA18643	B5b2b	The 1000 Genomes Project Consortium et al., 2015
NChina_Han_NA18642	Han	NChina_Han	Beijing, northern China	China	NA18642	A+152+16362	The 1000 Genomes Project Consortium et al., 2015
NChina_Han_NA18641	Han	NChina_Han	Beijing, northern China	China	NA18641	F1d	The 1000 Genomes Project Consortium et al., 2015
NChina_Han_NA18640	Han	NChina_Han	Beijing, northern China	China	NA18640	D5a2a1a	The 1000 Genomes Project Consortium et al., 2015
NChina_Han_NA18639	Han	NChina_Han	Beijing, northern China	China	NA18639	M7c1b2a	The 1000 Genomes Project Consortium et al., 2015
NChina_Han_NA18638	Han	NChina_Han	Beijing, northern China	China	NA18638	M7b1a1a1	The 1000 Genomes Project Consortium et al., 2015
NChina_Han_NA18637	Han	NChina_Han	Beijing, northern China	China	NA18637	G2b1a2	The 1000 Genomes Project Consortium et al., 2015
NChina_Han_NA18636	Han	NChina_Han	Beijing, northern China	China	NA18636	M7b1a1a	The 1000 Genomes Project Consortium et al., 2015
NChina_Han_NA18635	Han	NChina_Han	Beijing, northern China	China	NA18635	G2a1f	The 1000 Genomes Project Consortium et al., 2015
NChina_Han_NA18634	Han	NChina_Han	Beijing, northern China	China	NA18634	G1	The 1000 Genomes Project Consortium et al., 2015
NChina_Han_NA18633	Han	NChina_Han	Beijing, northern China	China	NA18633	D4k	The 1000 Genomes Project Consortium et al., 2015
NChina_Han_NA18632	Han	NChina_Han	Beijing, northern China	China	NA18632	A15	The 1000 Genomes Project Consortium et al., 2015
NChina_Han_NA18631	Han	NChina_Han	Beijing, northern China	China	NA18631	C4d	The 1000 Genomes Project Consortium et al., 2015
NChina_Han_NA18630	Han	NChina_Han	Beijing, northern China	China	NA18630	D5a2a1	The 1000 Genomes Project Consortium et al., 2015
NChina_Han_NA18629	Han	NChina_Han	Beijing, northern China	China	NA18629	F2e	The 1000 Genomes Project Consortium et al., 2015
NChina_Han_NA18628	Han	NChina_Han	Beijing, northern China	China	NA18628	N9a	The 1000 Genomes Project Consortium et al., 2015
NChina_Han_NA18627	Han	NChina_Han	Beijing, northern China	China	NA18627	B4b1a2a	The 1000 Genomes Project Consortium et al., 2015
NChina_Han_NA18626	Han	NChina_Han	Beijing, northern China	China	NA18626	F2a	The 1000 Genomes Project Consortium et al., 2015
NChina_Han_NA18625	Han	NChina_Han	Beijing, northern China	China	NA18625	D4b2b6	The 1000 Genomes Project Consortium et al., 2015
NChina_Han_NA18624	Han	NChina_Han	Beijing, northern China	China	NA18624	F2b1	The 1000 Genomes Project Consortium et al., 2015
NChina_Han_NA18623	Han	NChina_Han	Beijing, northern China	China	NA18623	D5a2a1+@16172	The 1000 Genomes Project Consortium et al., 2015
NChina_Han_NA18622	Han	NChina_Han	Beijing, northern China	China	NA18622	Z3d	The 1000 Genomes Project Consortium et al., 2015
NChina_Han_NA18621	Han	NChina_Han	Beijing, northern China	China	NA18621	A19	The 1000 Genomes Project Consortium et al., 2015
NChina_Han_NA18620	Han	NChina_Han	Beijing, northern China	China	NA18620	F1a1c	The 1000 Genomes Project Consortium et al., 2015
NChina_Han_NA18619	Han	NChina_Han	Beijing, northern China	China	NA18619	B4d3	The 1000 Genomes Project Consortium et al., 2015
NChina_Han_NA18618	Han	NChina_Han	Beijing, northern China	China	NA18618	M7c1a3a	The 1000 Genomes Project Consortium et al., 2015
NChina_Han_NA18617	Han	NChina_Han	Beijing, northern China	China	NA18617	B4a1c5	The 1000 Genomes Project Consortium et al., 2015
NChina_Han_NA18616	Han	NChina_Han	Beijing, northern China	China	NA18616	B4d1	The 1000 Genomes Project Consortium et al., 2015
NChina_Han_NA18615	Han	NChina_Han	Beijing, northern China	China	NA18615	A18	The 1000 Genomes Project Consortium et al., 2015
NChina_Han_NA18614	Han	NChina_Han	Beijing, northern China	China	NA18614	R+16189	The 1000 Genomes Project Consortium et al., 2015
NChina_Han_NA18613	Han	NChina_Han	Beijing, northern China	China	NA18613	N9a2	The 1000 Genomes Project Consortium et al., 2015
NChina_Han_NA18612	Han	NChina_Han	Beijing, northern China	China	NA18612	N9a9	The 1000 Genomes Project Consortium et al., 2015
NChina_Han_NA18611	Han	NChina_Han	Beijing, northern China	China	NA18611	A5b1	The 1000 Genomes Project Consortium et al., 2015
NChina_Han_NA18610	Han	NChina_Han	Beijing, northern China	China	NA18610	M8a3a	The 1000 Genomes Project Consortium et al., 2015
NChina_Han_NA18609	Han	NChina_Han	Beijing, northern China	China	NA18609	F2c2	The 1000 Genomes Project Consortium et al., 2015
NChina_Han_NA18608	Han	NChina_Han	Beijing, northern China	China	NA18608	M11c	The 1000 Genomes Project Consortium et al., 2015
NChina_Han_NA18606	Han	NChina_Han	Beijing, northern China	China	NA18606	F1a1c3	The 1000 Genomes Project Consortium et al., 2015
NChina_Han_NA18605	Han	NChina_Han	Beijing, northern China	China	NA18605	D5c1	The 1000 Genomes Project Consortium et al., 2015
NChina_Han_NA18603	Han	NChina_Han	Beijing, northern China	China	NA18603	F1d1	The 1000 Genomes Project Consortium et al., 2015
NChina_Han_NA18602	Han	NChina_Han	Beijing, northern China	China	NA18602	M10a1a	The 1000 Genomes Project Consortium et al., 2015
NChina_Han_NA18599	Han	NChina_Han	Beijing, northern China	China	NA18599	D5c	The 1000 Genomes Project Consortium et al., 2015
NChina_Han_NA18597	Han	NChina_Han	Beijing, northern China	China	NA18597	D4a	The 1000 Genomes Project Consortium et al., 2015
NChina_Han_NA18596	Han	NChina_Han	Beijing, northern China	China	NA18596	M8a3a	The 1000 Genomes Project Consortium et al., 2015
NChina_Han_NA18595	Han	NChina_Han	Beijing, northern China	China	NA18595	D5b1b	The 1000 Genomes Project Consortium et al., 2015
NChina_Han_NA18593	Han	NChina_Han	Beijing, northern China	China	NA18593	M9a1a1a	The 1000 Genomes Project Consortium et al., 2015
NChina_Han_NA18592	Han	NChina_Han	Beijing, northern China	China	NA18592	F4b	The 1000 Genomes Project Consortium et al., 2015
NChina_Han_NA18591	Han	NChina_Han	Beijing, northern China	China	NA18591	D4a8	The 1000 Genomes Project Consortium et al., 2015
NChina_Han_NA18582	Han	NChina_Han	Beijing, northern China	China	NA18582	M7b1a1+(16192)	The 1000 Genomes Project Consortium et al., 2015
NChina_Han_NA18579	Han	NChina_Han	Beijing, northern China	China	NA18579	A+152+16362	The 1000 Genomes Project Consortium et al., 2015
NChina_Han_NA18577	Han	NChina_Han	Beijing, northern China	China	NA18577	M10a1a	The 1000 Genomes Project Consortium et al., 2015
NChina_Han_NA18574	Han	NChina_Han	Beijing, northern China	China	NA18574	M7c1b2b	The 1000 Genomes Project Consortium et al., 2015
NChina_Han_NA18573	Han	NChina_Han	Beijing, northern China	China	NA18573	D5b1c1a	The 1000 Genomes Project Consortium et al., 2015
NChina_Han_NA18572	Han	NChina_Han	Beijing, northern China	China	NA18572	A17	The 1000 Genomes Project Consortium et al., 2015
NChina_Han_NA18571	Han	NChina_Han	Beijing, northern China	China	NA18571	F2d	The 1000 Genomes Project Consortium et al., 2015
NChina_Han_NA18570	Han	NChina_Han	Beijing, northern China	China	NA18570	G1c2	The 1000 Genomes Project Consortium et al., 2015
NChina_Han_NA18567	Han	NChina_Han	Beijing, northern China	China	NA18567	B4a4	The 1000 Genomes Project Consortium et al., 2015
NChina_Han_NA18566	Han	NChina_Han	Beijing, northern China	China	NA18566	C	The 1000 Genomes Project Consortium et al., 2015
NChina_Han_NA18565	Han	NChina_Han	Beijing, northern China	China	NA18565	D4a	The 1000 Genomes Project Consortium et al., 2015
NChina_Han_NA18564	Han	NChina_Han	Beijing, northern China	China	NA18564	R11b1b	The 1000 Genomes Project Consortium et al., 2015
NChina_Han_NA18563	Han	NChina_Han	Beijing, northern China	China	NA18563	N9a9	The 1000 Genomes Project Consortium et al., 2015
NChina_Han_NA18562	Han	NChina_Han	Beijing, northern China	China	NA18562	D4i	The 1000 Genomes Project Consortium et al., 2015
NChina_Han_NA18561	Han	NChina_Han	Beijing, northern China	China	NA18561	F1d	The 1000 Genomes Project Consortium et al., 2015
NChina_Han_NA18560	Han	NChina_Han	Beijing, northern China	China	NA18560	F2b1	The 1000 Genomes Project Consortium et al., 2015
NChina_Han_NA18559	Han	NChina_Han	Beijing, northern China	China	NA18559	B4c1b2c1	The 1000 Genomes Project Consortium et al., 2015
NChina_Han_NA18558	Han	NChina_Han	Beijing, northern China	China	NA18558	D5a2a2	The 1000 Genomes Project Consortium et al., 2015
NChina_Han_NA18557	Han	NChina_Han	Beijing, northern China	China	NA18557	D4g2a1	The 1000 Genomes Project Consortium et al., 2015
NChina_Han_NA18555	Han	NChina_Han	Beijing, northern China	China	NA18555	R11b1a	The 1000 Genomes Project Consortium et al., 2015
NChina_Han_NA18553	Han	NChina_Han	Beijing, northern China	China	NA18553	N10a	The 1000 Genomes Project Consortium et al., 2015
NChina_Han_NA18552	Han	NChina_Han	Beijing, northern China	China	NA18552	B4c1b2c	The 1000 Genomes Project Consortium et al., 2015
NChina_Han_NA18550	Han	NChina_Han	Beijing, northern China	China	NA18550	M7b1a1c	The 1000 Genomes Project Consortium et al., 2015
NChina_Han_NA18549	Han	NChina_Han	Beijing, northern China	China	NA18549	R+16189	The 1000 Genomes Project Consortium et al., 2015
NChina_Han_NA18548	Han	NChina_Han	Beijing, northern China	China	NA18548	C4a1a2	The 1000 Genomes Project Consortium et al., 2015
NChina_Han_NA18547	Han	NChina_Han	Beijing, northern China	China	NA18547	C4a2b2	The 1000 Genomes Project Consortium et al., 2015
NChina_Han_NA18546	Han	NChina_Han	Beijing, northern China	China	NA18546	R+16189	The 1000 Genomes Project Consortium et al., 2015
NChina_Han_NA18545	Han	NChina_Han	Beijing, northern China	China	NA18545	F1b1+@152	The 1000 Genomes Project Consortium et al., 2015
NChina_Han_NA18544	Han	NChina_Han	Beijing, northern China	China	NA18544	B4d1a	The 1000 Genomes Project Consortium et al., 2015
NChina_Han_NA18543	Han	NChina_Han	Beijing, northern China	China	NA18543	M7c1a3	The 1000 Genomes Project Consortium et al., 2015
NChina_Han_NA18542	Han	NChina_Han	Beijing, northern China	China	NA18542	C7a	The 1000 Genomes Project Consortium et al., 2015
NChina_Han_NA18541	Han	NChina_Han	Beijing, northern China	China	NA18541	R+16189	The 1000 Genomes Project Consortium et al., 2015
NChina_Han_NA18539	Han	NChina_Han	Beijing, northern China	China	NA18539	K3	The 1000 Genomes Project Consortium et al., 2015
NChina_Han_NA18538	Han	NChina_Han	Beijing, northern China	China	NA18538	M8a2	The 1000 Genomes Project Consortium et al., 2015
NChina_Han_NA18537	Han	NChina_Han	Beijing, northern China	China	NA18537	B4a4	The 1000 Genomes Project Consortium et al., 2015
NChina_Han_NA18536	Han	NChina_Han	Beijing, northern China	China	NA18536	R+16189	The 1000 Genomes Project Consortium et al., 2015
NChina_Han_NA18535	Han	NChina_Han	Beijing, northern China	China	NA18535	D4b1a2a	The 1000 Genomes Project Consortium et al., 2015
NChina_Han_NA18534	Han	NChina_Han	Beijing, northern China	China	NA18534	F1e2	The 1000 Genomes Project Consortium et al., 2015
NChina_Han_NA18533	Han	NChina_Han	Beijing, northern China	China	NA18533	D5a2a1	The 1000 Genomes Project Consortium et al., 2015
NChina_Han_NA18532	Han	NChina_Han	Beijing, northern China	China	NA18532	D4m2a	The 1000 Genomes Project Consortium et al., 2015
NChina_Han_NA18531	Han	NChina_Han	Beijing, northern China	China	NA18531	D5a2a1	The 1000 Genomes Project Consortium et al., 2015
NChina_Han_NA18530	Han	NChina_Han	Beijing, northern China	China	NA18530	D5a	The 1000 Genomes Project Consortium et al., 2015
NChina_Han_NA18528	Han	NChina_Han	Beijing, northern China	China	NA18528	B4a2b	The 1000 Genomes Project Consortium et al., 2015
NChina_Han_NA18526	Han	NChina_Han	Beijing, northern China	China	NA18526	G2a1d2a	The 1000 Genomes Project Consortium et al., 2015
NChina_Han_NA18525	Han	NChina_Han	Beijing, northern China	China	NA18525	F2i	The 1000 Genomes Project Consortium et al., 2015
NChina_Han_HGDP01287	Han	NChina_Han	Ningxia, northern China	China	HGDP01287	M8a2b	Cann et al., 2002
NChina_Han_HGDP01288	Han	NChina_Han	Ningxia, northern China	China	HGDP01288	F2d	Cann et al., 2002
NChina_Han_HGDP01289	Han	NChina_Han	Ningxia, northern China	China	HGDP01289	C7a1c	Cann et al., 2002
NChina_Han_HGDP01290	Han	NChina_Han	Ningxia, northern China	China	HGDP01290	M7b1a1+(16192)	Cann et al., 2002
NChina_Han_HGDP01291	Han	NChina_Han	Ningxia, northern China	China	HGDP01291	D4j15	Cann et al., 2002
NChina_Han_HGDP01292	Han	NChina_Han	Ningxia, northern China	China	HGDP01292	F1a1	Cann et al., 2002
NChina_Han_HGDP01293	Han	NChina_Han	Ningxia, northern China	China	HGDP01293	B5b2+@204	Cann et al., 2002
NChina_Han_HGDP01294	Han	NChina_Han	Ningxia, northern China	China	HGDP01294	M7b1a2a	Cann et al., 2002
NChina_Han_HGDP01295	Han	NChina_Han	Ningxia, northern China	China	HGDP01295	R+16189	Cann et al., 2002
NChina_Han_HGDP01296	Han	NChina_Han	Ningxia, northern China	China	HGDP01296	D4o1	Cann et al., 2002
N.China_Han_LN7550	Han	NChina_Han	Liaoning, northern China	China	AY255134	D4j	Kong et al., 2003
N.China_Han_LN7589	Han	NChina_Han	Liaoning, northern China	China	AY255135	B4d1	Kong et al., 2003
N.China_Han_LN7595	Han	NChina_Han	Liaoning, northern China	China	AY255147	R11	Kong et al., 2003
NChina_Han_LN7552	Han	NChina_Han	Liaoning, northern China	China	AY255149	B4c1b2a	Kong et al., 2003
NChina_Han_LN7711	Han	NChina_Han	Liaoning, northern China	China	AY255158	M7c1b	Kong et al., 2003
NChina_Han_LN7710	Han	NChina_Han	Liaoning, northern China	China	AY255176	C7a1c	Kong et al., 2003
NChina_Han_HM030515	Han	NChina_Han	Liaoning, northern China	China	HM030515	M22b	Kong et al., 2011
NChina_Han_QD8141	Han	NChina_Han	Shandong, northern China	China	AY255140	B4d2	Kong et al., 2003
NChina_Han_QD8166	Han	NChina_Han	Shandong, northern China	China	AY255160	D4a3b2	Kong et al., 2003
NChina_Han_QD8159	Han	NChina_Han	Shandong, northern China	China	AY255161	M8a2d	Kong et al., 2003
NChina_Han_QD8168	Han	NChina_Han	Shandong, northern China	China	AY255163	R11b1b	Kong et al., 2003
NChina_Han_QD8167	Han	NChina_Han	Shandong, northern China	China	AY255177	F1c1a1	Kong et al., 2003
NChina_Han_QD8147	Han	NChina_Han	Shandong, northern China	China	AY255180	F2b	Kong et al., 2003
NChina_Han_SD10362	Han	NChina_Han	Shandong, northern China	China	AY255171	M7b1a1+(16192)	Kong et al., 2003
NChina_Han_SD10313	Han	NChina_Han	Shandong, northern China	China	AY255136	R11'B6	Kong et al., 2003
NChina_Han_SD10368	Han	NChina_Han	Shandong, northern China	China	AY255137	G1c1	Kong et al., 2003
NChina_Han_SD10352	Han	NChina_Han	Shandong, northern China	China	AY255152	R9b1a2a	Kong et al., 2003
NChina_Han_SD10334	Han	NChina_Han	Shandong, northern China	China	AY255154	M10a1b	Kong et al., 2003
NChina_Han_SD10324	Han	NChina_Han	Shandong, northern China	China	AY255156	M11b1a1	Kong et al., 2003
NChina_Han_AY255138	Han	NChina_Han	Xinjiang, northern China	China	AY255138	Y1b1	Kong et al., 2003
NChina_Han_AY255153	Han	NChina_Han	Xinjiang, northern China	China	AY255153	M9a1a1c1a	Kong et al., 2003
NChina_Han_AY255157	Han	NChina_Han	Xinjiang, northern China	China	AY255157	G2a1+16189	Kong et al., 2003
NChina_Han_AY255173	Han	NChina_Han	Xinjiang, northern China	China	AY255173	M7b1a1a1	Kong et al., 2003
NChina_Han_AY255174	Han	NChina_Han	Xinjiang, northern China	China	AY255174	C4a1a2a	Kong et al., 2003
NChina_Han_AY255167	Han	NChina_Han	Xinjiang, northern China	China	AY255167	F3a	Kong et al., 2003
NChina_Han_N001	Han	NChina_Han	Shaanxi, northern China	China	PersonalCommunication	A19	He et al., 2022
NChina_Han_N002	Han	NChina_Han	Shaanxi, northern China	China	PersonalCommunication	C4a1d	He et al., 2022
NChina_Han_N003	Han	NChina_Han	Shaanxi, northern China	China	PersonalCommunication	D4g	He et al., 2022
NChina_Han_N004	Han	NChina_Han	Shaanxi, northern China	China	PersonalCommunication	H	He et al., 2022
NChina_Han_N005	Han	NChina_Han	Shaanxi, northern China	China	PersonalCommunication	M7c1a4a	He et al., 2022
NChina_Han_N006	Han	NChina_Han	Shaanxi, northern China	China	PersonalCommunication	B4h	He et al., 2022
NChina_Han_N007	Han	NChina_Han	Shaanxi, northern China	China	PersonalCommunication	A	He et al., 2022
NChina_Han_N008	Han	NChina_Han	Shaanxi, northern China	China	PersonalCommunication	D5b1b	He et al., 2022
NChina_Han_N009	Han	NChina_Han	Shaanxi, northern China	China	PersonalCommunication	N9a1	He et al., 2022
NChina_Han_N010	Han	NChina_Han	Shaanxi, northern China	China	PersonalCommunication	D4j15	He et al., 2022
NChina_Han_N011	Han	NChina_Han	Shaanxi, northern China	China	PersonalCommunication	D4j	He et al., 2022
NChina_Han_N012	Han	NChina_Han	Shaanxi, northern China	China	PersonalCommunication	D5b1b	He et al., 2022
NChina_Han_N013	Han	NChina_Han	Shaanxi, northern China	China	PersonalCommunication	D4a	He et al., 2022
NChina_Han_N014	Han	NChina_Han	Shaanxi, northern China	China	PersonalCommunication	D4b2b	He et al., 2022
NChina_Han_N015	Han	NChina_Han	Shaanxi, northern China	China	PersonalCommunication	Y1a	He et al., 2022
NChina_Han_N016	Han	NChina_Han	Shaanxi, northern China	China	PersonalCommunication	M9a1a1c1a	He et al., 2022
NChina_Han_N017	Han	NChina_Han	Shaanxi, northern China	China	PersonalCommunication	A15	He et al., 2022
NChina_Han_N018	Han	NChina_Han	Shaanxi, northern China	China	PersonalCommunication	A15	He et al., 2022
NChina_Han_N019	Han	NChina_Han	Shaanxi, northern China	China	PersonalCommunication	F2a	He et al., 2022
NChina_Han_N020	Han	NChina_Han	Shaanxi, northern China	China	PersonalCommunication	D4j7	He et al., 2022
NChina_Han_N021	Han	NChina_Han	Shaanxi, northern China	China	PersonalCommunication	D4a3b	He et al., 2022
NChina_Han_N022	Han	NChina_Han	Shaanxi, northern China	China	PersonalCommunication	D5a2a1a	He et al., 2022
NChina_Han_N023	Han	NChina_Han	Shaanxi, northern China	China	PersonalCommunication	M10a1a1	He et al., 2022
NChina_Han_N024	Han	NChina_Han	Shaanxi, northern China	China	PersonalCommunication	D5a2a	He et al., 2022
NChina_Han_N025	Han	NChina_Han	Shaanxi, northern China	China	PersonalCommunication	M7b1a2a	He et al., 2022
NChina_Han_N026	Han	NChina_Han	Shaanxi, northern China	China	PersonalCommunication	F4a1a	He et al., 2022
NChina_Han_N027	Han	NChina_Han	Shaanxi, northern China	China	PersonalCommunication	D5c	He et al., 2022
NChina_Han_N028	Han	NChina_Han	Shaanxi, northern China	China	PersonalCommunication	G2b1a	He et al., 2022
NChina_Han_N029	Han	NChina_Han	Shaanxi, northern China	China	PersonalCommunication	B4d1'2'3	He et al., 2022
NChina_Han_N030	Han	NChina_Han	Shaanxi, northern China	China	PersonalCommunication	D4g2a1	He et al., 2022
NChina_Han_N031	Han	NChina_Han	Shaanxi, northern China	China	PersonalCommunication	N9a9	He et al., 2022
NChina_Han_N032	Han	NChina_Han	Shaanxi, northern China	China	PersonalCommunication	D5a2a1	He et al., 2022
NChina_Han_N033	Han	NChina_Han	Shaanxi, northern China	China	PersonalCommunication	C4a1'5	He et al., 2022
NChina_Han_N034	Han	NChina_Han	Shaanxi, northern China	China	PersonalCommunication	B4d1	He et al., 2022
NChina_Han_N035	Han	NChina_Han	Shaanxi, northern China	China	PersonalCommunication	M9a1a1c1a	He et al., 2022
NChina_Han_N036	Han	NChina_Han	Shaanxi, northern China	China	PersonalCommunication	D4a	He et al., 2022
NChina_Han_N037	Han	NChina_Han	Shaanxi, northern China	China	PersonalCommunication	M7b1a1a1	He et al., 2022
NChina_Han_N038	Han	NChina_Han	Shaanxi, northern China	China	PersonalCommunication	F1a1c	He et al., 2022
NChina_Han_N039	Han	NChina_Han	Shaanxi, northern China	China	PersonalCommunication	D4j6	He et al., 2022
NChina_Han_N040	Han	NChina_Han	Shaanxi, northern China	China	PersonalCommunication	F1a	He et al., 2022
NChina_Han_N041	Han	NChina_Han	Shaanxi, northern China	China	PersonalCommunication	M8a	He et al., 2022
NChina_Han_N042	Han	NChina_Han	Shaanxi, northern China	China	PersonalCommunication	M71a1	He et al., 2022
NChina_Han_N043	Han	NChina_Han	Shaanxi, northern China	China	PersonalCommunication	M7c1a3	He et al., 2022
NChina_Han_N044	Han	NChina_Han	Shaanxi, northern China	China	PersonalCommunication	B4a	He et al., 2022
NChina_Han_N045	Han	NChina_Han	Shaanxi, northern China	China	PersonalCommunication	C4a2	He et al., 2022
NChina_Han_N046	Han	NChina_Han	Shaanxi, northern China	China	PersonalCommunication	M8a2	He et al., 2022
NChina_Han_N047	Han	NChina_Han	Shaanxi, northern China	China	PersonalCommunication	M7c1c	He et al., 2022
NChina_Han_N048	Han	NChina_Han	Shaanxi, northern China	China	PersonalCommunication	C5a1	He et al., 2022
NChina_Han_N049	Han	NChina_Han	Shaanxi, northern China	China	PersonalCommunication	M10a1a	He et al., 2022
NChina_Han_N050	Han	NChina_Han	Shaanxi, northern China	China	PersonalCommunication	D4b2b5	He et al., 2022
NChina_Han_N051	Han	NChina_Han	Shaanxi, northern China	China	PersonalCommunication	G3	He et al., 2022
NChina_Han_N052	Han	NChina_Han	Shaanxi, northern China	China	PersonalCommunication	D4g2a1	He et al., 2022
NChina_Han_N053	Han	NChina_Han	Shaanxi, northern China	China	PersonalCommunication	D4b2b	He et al., 2022
NChina_Han_N054	Han	NChina_Han	Shaanxi, northern China	China	PersonalCommunication	D4a1	He et al., 2022
NChina_Han_N055	Han	NChina_Han	Shaanxi, northern China	China	PersonalCommunication	D5b1a1	He et al., 2022
NChina_Han_N056	Han	NChina_Han	Shaanxi, northern China	China	PersonalCommunication	D4b1b	He et al., 2022
NChina_Han_N057	Han	NChina_Han	Shaanxi, northern China	China	PersonalCommunication	C4a1'5	He et al., 2022
NChina_Han_N058	Han	NChina_Han	Shaanxi, northern China	China	PersonalCommunication	D4j13	He et al., 2022
NChina_Han_N059	Han	NChina_Han	Shaanxi, northern China	China	PersonalCommunication	B5b3b	He et al., 2022
NChina_Han_N060	Han	NChina_Han	Shaanxi, northern China	China	PersonalCommunication	D4q	He et al., 2022
NChina_Han_N061	Han	NChina_Han	Shaanxi, northern China	China	PersonalCommunication	M13a1b	He et al., 2022
NChina_Han_N062	Han	NChina_Han	Shaanxi, northern China	China	PersonalCommunication	C7a1c	He et al., 2022
NChina_Han_N063	Han	NChina_Han	Shaanxi, northern China	China	PersonalCommunication	D4b1a	He et al., 2022
NChina_Han_N064	Han	NChina_Han	Shaanxi, northern China	China	PersonalCommunication	R11b	He et al., 2022
NChina_Han_N065	Han	NChina_Han	Shaanxi, northern China	China	PersonalCommunication	F1b1c	He et al., 2022
NChina_Han_N066	Han	NChina_Han	Shaanxi, northern China	China	PersonalCommunication	D5b	He et al., 2022
NChina_Han_N067	Han	NChina_Han	Shaanxi, northern China	China	PersonalCommunication	B4h	He et al., 2022
NChina_Han_N068	Han	NChina_Han	Shaanxi, northern China	China	PersonalCommunication	F2a	He et al., 2022
NChina_Han_N069	Han	NChina_Han	Shaanxi, northern China	China	PersonalCommunication	N9a1	He et al., 2022
NChina_Han_N070	Han	NChina_Han	Shaanxi, northern China	China	PersonalCommunication	Z3	He et al., 2022
NChina_Han_N071	Han	NChina_Han	Shaanxi, northern China	China	PersonalCommunication	M8a3	He et al., 2022
NChina_Han_N072	Han	NChina_Han	Shaanxi, northern China	China	PersonalCommunication	F1g	He et al., 2022
NChina_Han_N073	Han	NChina_Han	Shaanxi, northern China	China	PersonalCommunication	B4a4	He et al., 2022
NChina_Han_N074	Han	NChina_Han	Shaanxi, northern China	China	PersonalCommunication	Z3a	He et al., 2022
NChina_Han_N075	Han	NChina_Han	Shaanxi, northern China	China	PersonalCommunication	A	He et al., 2022
NChina_Han_N076	Han	NChina_Han	Shaanxi, northern China	China	PersonalCommunication	F2b	He et al., 2022
NChina_Han_N077	Han	NChina_Han	Shaanxi, northern China	China	PersonalCommunication	A15	He et al., 2022
NChina_Han_N078	Han	NChina_Han	Shaanxi, northern China	China	PersonalCommunication	A5	He et al., 2022
NChina_Han_N079	Han	NChina_Han	Shaanxi, northern China	China	PersonalCommunication	A15	He et al., 2022
NChina_Han_N080	Han	NChina_Han	Shaanxi, northern China	China	PersonalCommunication	G1a1	He et al., 2022
NChina_Han_N081	Han	NChina_Han	Shaanxi, northern China	China	PersonalCommunication	M8a3	He et al., 2022
NChina_Han_N082	Han	NChina_Han	Shaanxi, northern China	China	PersonalCommunication	D4b2b	He et al., 2022
NChina_Han_N083	Han	NChina_Han	Shaanxi, northern China	China	PersonalCommunication	D4g	He et al., 2022
NChina_Han_N084	Han	NChina_Han	Shaanxi, northern China	China	PersonalCommunication	G2b1a	He et al., 2022
NChina_Han_N085	Han	NChina_Han	Shaanxi, northern China	China	PersonalCommunication	D5a2a1a	He et al., 2022
NChina_Han_N086	Han	NChina_Han	Shaanxi, northern China	China	PersonalCommunication	M10a1	He et al., 2022
NChina_Han_N087	Han	NChina_Han	Shaanxi, northern China	China	PersonalCommunication	D4a	He et al., 2022
NChina_Han_N088	Han	NChina_Han	Shaanxi, northern China	China	PersonalCommunication	D4b2b2c	He et al., 2022
NChina_Han_N089	Han	NChina_Han	Shaanxi, northern China	China	PersonalCommunication	M7c1a	He et al., 2022
NChina_Han_N090	Han	NChina_Han	Shaanxi, northern China	China	PersonalCommunication	D4	He et al., 2022
NChina_Han_N091	Han	NChina_Han	Shaanxi, northern China	China	PersonalCommunication	M33c	He et al., 2022
NChina_Han_N092	Han	NChina_Han	Shaanxi, northern China	China	PersonalCommunication	M10a1a1b	He et al., 2022
NChina_Han_N093	Han	NChina_Han	Shaanxi, northern China	China	PersonalCommunication	G2b1a	He et al., 2022
NChina_Han_N094	Han	NChina_Han	Shaanxi, northern China	China	PersonalCommunication	Z4a	He et al., 2022
NChina_Han_N095	Han	NChina_Han	Shaanxi, northern China	China	PersonalCommunication	B5a1a	He et al., 2022
NChina_Han_N096	Han	NChina_Han	Shaanxi, northern China	China	PersonalCommunication	F1a1	He et al., 2022
NChina_Han_N097	Han	NChina_Han	Shaanxi, northern China	China	PersonalCommunication	F1g1	He et al., 2022
NChina_Han_N098	Han	NChina_Han	Shaanxi, northern China	China	PersonalCommunication	A8a	He et al., 2022
NChina_Han_N099	Han	NChina_Han	Shaanxi, northern China	China	PersonalCommunication	F1d	He et al., 2022
NChina_Han_N100	Han	NChina_Han	Shaanxi, northern China	China	PersonalCommunication	M7b1a1a3	He et al., 2022
NChina_Han_N101	Han	NChina_Han	Shaanxi, northern China	China	PersonalCommunication	A15	He et al., 2022
NChina_Han_N102	Han	NChina_Han	Shaanxi, northern China	China	PersonalCommunication	M8a2b	He et al., 2022
NChina_Han_N103	Han	NChina_Han	Shaanxi, northern China	China	PersonalCommunication	B4a1c1a	He et al., 2022
NChina_Han_N104	Han	NChina_Han	Shaanxi, northern China	China	PersonalCommunication	D4j3a	He et al., 2022
NChina_Han_N105	Han	NChina_Han	Shaanxi, northern China	China	PersonalCommunication	F2	He et al., 2022
NChina_Han_N106	Han	NChina_Han	Shaanxi, northern China	China	PersonalCommunication	D4a	He et al., 2022
NChina_Han_N107	Han	NChina_Han	Shaanxi, northern China	China	PersonalCommunication	M8a3	He et al., 2022
NChina_Han_N108	Han	NChina_Han	Shaanxi, northern China	China	PersonalCommunication	F1a2	He et al., 2022
NChina_Han_N109	Han	NChina_Han	Shaanxi, northern China	China	PersonalCommunication	B4a1c	He et al., 2022
NChina_Han_N110	Han	NChina_Han	Shaanxi, northern China	China	PersonalCommunication	R	He et al., 2022
NChina_Han_N111	Han	NChina_Han	Shaanxi, northern China	China	PersonalCommunication	C4a2	He et al., 2022
NChina_Han_N112	Han	NChina_Han	Shaanxi, northern China	China	PersonalCommunication	M10a1a1a	He et al., 2022
NChina_Han_N113	Han	NChina_Han	Shaanxi, northern China	China	PersonalCommunication	F1b1c	He et al., 2022
NChina_Han_N114	Han	NChina_Han	Shaanxi, northern China	China	PersonalCommunication	F1a1c	He et al., 2022
NChina_Han_N115	Han	NChina_Han	Shaanxi, northern China	China	PersonalCommunication	B4a1c	He et al., 2022
NChina_Han_N116	Han	NChina_Han	Shaanxi, northern China	China	PersonalCommunication	M9a1a	He et al., 2022
NChina_Han_N117	Han	NChina_Han	Shaanxi, northern China	China	PersonalCommunication	B5b2a	He et al., 2022
NChina_Han_N118	Han	NChina_Han	Shaanxi, northern China	China	PersonalCommunication	G3a3	He et al., 2022
NChina_Han_N119	Han	NChina_Han	Shaanxi, northern China	China	PersonalCommunication	D4g2a1	He et al., 2022
NChina_Han_N120	Han	NChina_Han	Shaanxi, northern China	China	PersonalCommunication	B5b1	He et al., 2022
NChina_Han_N121	Han	NChina_Han	Shaanxi, northern China	China	PersonalCommunication	D4b1d	He et al., 2022
NChina_Han_N122	Han	NChina_Han	Shaanxi, northern China	China	PersonalCommunication	M7b1a1a3	He et al., 2022
NChina_Han_N123	Han	NChina_Han	Shaanxi, northern China	China	PersonalCommunication	F1b1a	He et al., 2022
NChina_Han_N124	Han	NChina_Han	Shaanxi, northern China	China	PersonalCommunication	D4j	He et al., 2022
NChina_Han_N125	Han	NChina_Han	Shaanxi, northern China	China	PersonalCommunication	B5a2a	He et al., 2022
NChina_Han_N126	Han	NChina_Han	Shaanxi, northern China	China	PersonalCommunication	C4a1a1	He et al., 2022
NChina_Han_N127	Han	NChina_Han	Shaanxi, northern China	China	PersonalCommunication	M9a	He et al., 2022
NChina_Han_N128	Han	NChina_Han	Shaanxi, northern China	China	PersonalCommunication	M8	He et al., 2022
NChina_Han_N129	Han	NChina_Han	Shaanxi, northern China	China	PersonalCommunication	D4j15	He et al., 2022
NChina_Han_N130	Han	NChina_Han	Shaanxi, northern China	China	PersonalCommunication	D4e5	He et al., 2022
NChina_Han_N131	Han	NChina_Han	Shaanxi, northern China	China	PersonalCommunication	G1a1a	He et al., 2022
NChina_Han_N132	Han	NChina_Han	Shaanxi, northern China	China	PersonalCommunication	C7a1	He et al., 2022
NChina_Han_N133	Han	NChina_Han	Shaanxi, northern China	China	PersonalCommunication	C4a1	He et al., 2022
NChina_Han_N134	Han	NChina_Han	Shaanxi, northern China	China	PersonalCommunication	D5b1a1	He et al., 2022
NChina_Han_N135	Han	NChina_Han	Shaanxi, northern China	China	PersonalCommunication	D4o1	He et al., 2022
NChina_Han_N136	Han	NChina_Han	Shaanxi, northern China	China	PersonalCommunication	Y1a	He et al., 2022
NChina_Han_N137	Han	NChina_Han	Shaanxi, northern China	China	PersonalCommunication	G2a1	He et al., 2022
NChina_Han_N138	Han	NChina_Han	Shaanxi, northern China	China	PersonalCommunication	C4a1d	He et al., 2022
NChina_Han_N139	Han	NChina_Han	Shaanxi, northern China	China	PersonalCommunication	N9a8	He et al., 2022
NChina_Han_N140	Han	NChina_Han	Shaanxi, northern China	China	PersonalCommunication	F2f	He et al., 2022
NChina_Han_N141	Han	NChina_Han	Shaanxi, northern China	China	PersonalCommunication	F1a1	He et al., 2022
NChina_Han_N142	Han	NChina_Han	Shaanxi, northern China	China	PersonalCommunication	G3	He et al., 2022
NChina_Han_N143	Han	NChina_Han	Shaanxi, northern China	China	PersonalCommunication	N9a1	He et al., 2022
NChina_Han_N144	Han	NChina_Han	Shaanxi, northern China	China	PersonalCommunication	B4c1c1	He et al., 2022
NChina_Han_N145	Han	NChina_Han	Shaanxi, northern China	China	PersonalCommunication	M7b1a1	He et al., 2022
NChina_Han_N146	Han	NChina_Han	Shaanxi, northern China	China	PersonalCommunication	U4	He et al., 2022
NChina_Han_N147	Han	NChina_Han	Shaanxi, northern China	China	PersonalCommunication	B4h	He et al., 2022
NChina_Han_N148	Han	NChina_Han	Shaanxi, northern China	China	PersonalCommunication	F2	He et al., 2022
NChina_Han_N149	Han	NChina_Han	Shaanxi, northern China	China	PersonalCommunication	Z3	He et al., 2022
NChina_Han_N150	Han	NChina_Han	Shaanxi, northern China	China	PersonalCommunication	M8a3a	He et al., 2022
NChina_Han_N151	Han	NChina_Han	Shaanxi, northern China	China	PersonalCommunication	D4b2	He et al., 2022
NChina_Han_N152	Han	NChina_Han	Shaanxi, northern China	China	PersonalCommunication	B4c1c	He et al., 2022
NChina_Han_N153	Han	NChina_Han	Shaanxi, northern China	China	PersonalCommunication	B4d1	He et al., 2022
NChina_Han_N154	Han	NChina_Han	Shaanxi, northern China	China	PersonalCommunication	Z3	He et al., 2022
NChina_Han_N155	Han	NChina_Han	Shaanxi, northern China	China	PersonalCommunication	G2a1	He et al., 2022
NChina_Han_N156	Han	NChina_Han	Shaanxi, northern China	China	PersonalCommunication	A	He et al., 2022
NChina_Han_N157	Han	NChina_Han	Shaanxi, northern China	China	PersonalCommunication	B4c2	He et al., 2022
NChina_Han_N158	Han	NChina_Han	Shaanxi, northern China	China	PersonalCommunication	D4j16	He et al., 2022
NChina_Han_N159	Han	NChina_Han	Shaanxi, northern China	China	PersonalCommunication	D4g2a1	He et al., 2022
NChina_Han_N160	Han	NChina_Han	Shaanxi, northern China	China	PersonalCommunication	A15	He et al., 2022
NChina_Han_N161	Han	NChina_Han	Shaanxi, northern China	China	PersonalCommunication	F1d	He et al., 2022
NChina_Han_N162	Han	NChina_Han	Shaanxi, northern China	China	PersonalCommunication	D4g2b	He et al., 2022
NChina_Han_N163	Han	NChina_Han	Shaanxi, northern China	China	PersonalCommunication	F1a1	He et al., 2022
NChina_Han_N164	Han	NChina_Han	Shaanxi, northern China	China	PersonalCommunication	D4	He et al., 2022
NChina_Han_N165	Han	NChina_Han	Shaanxi, northern China	China	PersonalCommunication	D4a3b	He et al., 2022
NChina_Han_N166	Han	NChina_Han	Shaanxi, northern China	China	PersonalCommunication	D4	He et al., 2022
NChina_Han_N167	Han	NChina_Han	Shaanxi, northern China	China	PersonalCommunication	D4b2b	He et al., 2022
NChina_Han_N168	Han	NChina_Han	Shaanxi, northern China	China	PersonalCommunication	C7	He et al., 2022
NChina_Han_N169	Han	NChina_Han	Shaanxi, northern China	China	PersonalCommunication	M7b1a1a1	He et al., 2022
NChina_Han_N170	Han	NChina_Han	Shaanxi, northern China	China	PersonalCommunication	A5b	He et al., 2022
NChina_Han_N171	Han	NChina_Han	Shaanxi, northern China	China	PersonalCommunication	G3a2a	He et al., 2022
NChina_Han_N172	Han	NChina_Han	Shaanxi, northern China	China	PersonalCommunication	M7b1a1h	He et al., 2022
NChina_Han_N173	Han	NChina_Han	Shaanxi, northern China	China	PersonalCommunication	M7c1b	He et al., 2022
NChina_Han_N174	Han	NChina_Han	Shaanxi, northern China	China	PersonalCommunication	B5b2a1	He et al., 2022
NChina_Han_N175	Han	NChina_Han	Shaanxi, northern China	China	PersonalCommunication	D4a	He et al., 2022
NChina_Han_N176	Han	NChina_Han	Shaanxi, northern China	China	PersonalCommunication	A	He et al., 2022
NChina_Han_N177	Han	NChina_Han	Shaanxi, northern China	China	PersonalCommunication	G2a1	He et al., 2022
NChina_Han_N178	Han	NChina_Han	Shaanxi, northern China	China	PersonalCommunication	Z3	He et al., 2022
NChina_Han_N179	Han	NChina_Han	Shaanxi, northern China	China	PersonalCommunication	B4h1	He et al., 2022
NChina_Han_N180	Han	NChina_Han	Shaanxi, northern China	China	PersonalCommunication	D4	He et al., 2022
NChina_Han_N181	Han	NChina_Han	Shaanxi, northern China	China	PersonalCommunication	Y1b1	He et al., 2022
NChina_Han_N182	Han	NChina_Han	Shaanxi, northern China	China	PersonalCommunication	D4g	He et al., 2022
NChina_Han_N183	Han	NChina_Han	Shaanxi, northern China	China	PersonalCommunication	D4h1c	He et al., 2022
NChina_Han_N184	Han	NChina_Han	Shaanxi, northern China	China	PersonalCommunication	C7a	He et al., 2022
NChina_Han_N185	Han	NChina_Han	Shaanxi, northern China	China	PersonalCommunication	D4j	He et al., 2022
NChina_Han_N186	Han	NChina_Han	Shaanxi, northern China	China	PersonalCommunication	M7c1	He et al., 2022
NChina_Han_N187	Han	NChina_Han	Shaanxi, northern China	China	PersonalCommunication	D4b1a1	He et al., 2022
NChina_Han_N188	Han	NChina_Han	Shaanxi, northern China	China	PersonalCommunication	D4b2b	He et al., 2022
NChina_Han_N189	Han	NChina_Han	Shaanxi, northern China	China	PersonalCommunication	B4b1a	He et al., 2022
NChina_Han_N190	Han	NChina_Han	Shaanxi, northern China	China	PersonalCommunication	W6	He et al., 2022
NChina_Han_N191	Han	NChina_Han	Shaanxi, northern China	China	PersonalCommunication	F1a1c	He et al., 2022
NChina_Han_N192	Han	NChina_Han	Shaanxi, northern China	China	PersonalCommunication	B4b1a2	He et al., 2022
NChina_Han_N193	Han	NChina_Han	Shaanxi, northern China	China	PersonalCommunication	B4d1	He et al., 2022
NChina_Han_N194	Han	NChina_Han	Shaanxi, northern China	China	PersonalCommunication	B5b1c	He et al., 2022
NChina_Han_N195	Han	NChina_Han	Shaanxi, northern China	China	PersonalCommunication	D4b2	He et al., 2022
NChina_Han_N196	Han	NChina_Han	Shaanxi, northern China	China	PersonalCommunication	A	He et al., 2022
NChina_Han_N197	Han	NChina_Han	Shaanxi, northern China	China	PersonalCommunication	F1a1a	He et al., 2022
NChina_Han_N198	Han	NChina_Han	Shaanxi, northern China	China	PersonalCommunication	G3a2	He et al., 2022
NChina_Han_N199	Han	NChina_Han	Shaanxi, northern China	China	PersonalCommunication	C4a2	He et al., 2022
NChina_Han_N200	Han	NChina_Han	Shaanxi, northern China	China	PersonalCommunication	R9b1a	He et al., 2022
NChina_Han_LZ0	Han	NChina_Han	Gansu, northern China	China	PersonalCommunication	B4b1b	Yao et al., 2021
NChina_Han_LZ1	Han	NChina_Han	Gansu, northern China	China	PersonalCommunication	G1c	Yao et al., 2021
NChina_Han_LZ2	Han	NChina_Han	Gansu, northern China	China	PersonalCommunication	D4j	Yao et al., 2021
NChina_Han_LZ3	Han	NChina_Han	Gansu, northern China	China	PersonalCommunication	M8a2	Yao et al., 2021
NChina_Han_LZ4	Han	NChina_Han	Gansu, northern China	China	PersonalCommunication	B4c1a	Yao et al., 2021
NChina_Han_LZ5	Han	NChina_Han	Gansu, northern China	China	PersonalCommunication	M8a2a	Yao et al., 2021
NChina_Han_LZ6	Han	NChina_Han	Gansu, northern China	China	PersonalCommunication	F1d	Yao et al., 2021
NChina_Han_LZ7	Han	NChina_Han	Gansu, northern China	China	PersonalCommunication	D4a	Yao et al., 2021
NChina_Han_LZ8	Han	NChina_Han	Gansu, northern China	China	PersonalCommunication	A17	Yao et al., 2021
NChina_Han_LZ9	Han	NChina_Han	Gansu, northern China	China	PersonalCommunication	D4g	Yao et al., 2021
NChina_Han_LZ10	Han	NChina_Han	Gansu, northern China	China	PersonalCommunication	D5a2a1	Yao et al., 2021
NChina_Han_LZ11	Han	NChina_Han	Gansu, northern China	China	PersonalCommunication	D4e1a	Yao et al., 2021
NChina_Han_LZ12	Han	NChina_Han	Gansu, northern China	China	PersonalCommunication	D4j	Yao et al., 2021
NChina_Han_LZ13	Han	NChina_Han	Gansu, northern China	China	PersonalCommunication	M7b1a1h	Yao et al., 2021
NChina_Han_LZ14	Han	NChina_Han	Gansu, northern China	China	PersonalCommunication	D4	Yao et al., 2021
NChina_Han_LZ15	Han	NChina_Han	Gansu, northern China	China	PersonalCommunication	M8a2a	Yao et al., 2021
NChina_Han_LZ16	Han	NChina_Han	Gansu, northern China	China	PersonalCommunication	D4o2	Yao et al., 2021
NChina_Han_LZ17	Han	NChina_Han	Gansu, northern China	China	PersonalCommunication	D4e1a	Yao et al., 2021
NChina_Han_LZ18	Han	NChina_Han	Gansu, northern China	China	PersonalCommunication	F4a1a	Yao et al., 2021
NChina_Han_LZ19	Han	NChina_Han	Gansu, northern China	China	PersonalCommunication	F2	Yao et al., 2021
NChina_Han_LZ20	Han	NChina_Han	Gansu, northern China	China	PersonalCommunication	D4b2b2	Yao et al., 2021
NChina_Han_LZ21	Han	NChina_Han	Gansu, northern China	China	PersonalCommunication	C4a1	Yao et al., 2021
NChina_Han_LZ22	Han	NChina_Han	Gansu, northern China	China	PersonalCommunication	F3a1	Yao et al., 2021
NChina_Han_LZ23	Han	NChina_Han	Gansu, northern China	China	PersonalCommunication	Y1b1	Yao et al., 2021
NChina_Han_LZ24	Han	NChina_Han	Gansu, northern China	China	PersonalCommunication	D4b2b	Yao et al., 2021
NChina_Han_LZ25	Han	NChina_Han	Gansu, northern China	China	PersonalCommunication	M71a1	Yao et al., 2021
NChina_Han_LZ26	Han	NChina_Han	Gansu, northern China	China	PersonalCommunication	A18	Yao et al., 2021
NChina_Han_LZ27	Han	NChina_Han	Gansu, northern China	China	PersonalCommunication	A15a	Yao et al., 2021
NChina_Han_LZ28	Han	NChina_Han	Gansu, northern China	China	PersonalCommunication	-	Yao et al., 2021
NChina_Han_LZ29	Han	NChina_Han	Gansu, northern China	China	PersonalCommunication	B4c1b2a	Yao et al., 2021
NChina_Han_LZ30	Han	NChina_Han	Gansu, northern China	China	PersonalCommunication	B4d1	Yao et al., 2021
NChina_Han_LZ31	Han	NChina_Han	Gansu, northern China	China	PersonalCommunication	D4b2b	Yao et al., 2021
NChina_Han_LZ32	Han	NChina_Han	Gansu, northern China	China	PersonalCommunication	D4e5b	Yao et al., 2021
NChina_Han_LZ33	Han	NChina_Han	Gansu, northern China	China	PersonalCommunication	F1a1	Yao et al., 2021
NChina_Han_LZ34	Han	NChina_Han	Gansu, northern China	China	PersonalCommunication	Y1b1	Yao et al., 2021
NChina_Han_LZ35	Han	NChina_Han	Gansu, northern China	China	PersonalCommunication	D5a2a1	Yao et al., 2021
NChina_Han_LZ36	Han	NChina_Han	Gansu, northern China	China	PersonalCommunication	G1c	Yao et al., 2021
NChina_Han_LZ37	Han	NChina_Han	Gansu, northern China	China	PersonalCommunication	F1a1	Yao et al., 2021
NChina_Han_LZ38	Han	NChina_Han	Gansu, northern China	China	PersonalCommunication	D4	Yao et al., 2021
NChina_Han_LZ39	Han	NChina_Han	Gansu, northern China	China	PersonalCommunication	F1a	Yao et al., 2021
NChina_Han_LZ40	Han	NChina_Han	Gansu, northern China	China	PersonalCommunication	G2a	Yao et al., 2021
NChina_Han_LZ41	Han	NChina_Han	Gansu, northern China	China	PersonalCommunication	M9a1a1c1a	Yao et al., 2021
NChina_Han_LZ42	Han	NChina_Han	Gansu, northern China	China	PersonalCommunication	M10a1a	Yao et al., 2021
NChina_Han_LZ43	Han	NChina_Han	Gansu, northern China	China	PersonalCommunication	M8a2	Yao et al., 2021
NChina_Han_LZ44	Han	NChina_Han	Gansu, northern China	China	PersonalCommunication	F2d	Yao et al., 2021
NChina_Han_LZ45	Han	NChina_Han	Gansu, northern China	China	PersonalCommunication	F1a1	Yao et al., 2021
NChina_Han_LZ46	Han	NChina_Han	Gansu, northern China	China	PersonalCommunication	D4b2b6	Yao et al., 2021
NChina_Han_LZ47	Han	NChina_Han	Gansu, northern China	China	PersonalCommunication	R11a	Yao et al., 2021
NChina_Han_LZ48	Han	NChina_Han	Gansu, northern China	China	PersonalCommunication	F1a	Yao et al., 2021
NChina_Han_LZ49	Han	NChina_Han	Gansu, northern China	China	PersonalCommunication	M9a1a1c1a	Yao et al., 2021
SChina_Han_AY255133	Han	SChina_Han	Guangdong, southern China	China	AY255133	B4g1a	Kong et al., 2003
SChina_Han_AY255141	Han	SChina_Han	Guangdong, southern China	China	AY255141	N9a1a	Kong et al., 2003
SChina_Han_AY255148	Han	SChina_Han	Guangdong, southern China	China	AY255148	M11a2	Kong et al., 2003
SChina_Han_AY255151	Han	SChina_Han	Guangdong, southern China	China	AY255151	D6c	Kong et al., 2003
SChina_Han_AY255162	Han	SChina_Han	Guangdong, southern China	China	AY255162	D5a2a1b	Kong et al., 2003
SChina_Han_AY255164	Han	SChina_Han	Guangdong, southern China	China	AY255164	F1a2a	Kong et al., 2003
SChina_Han_AY255165	Han	SChina_Han	Guangdong, southern China	China	AY255165	D4b1b	Kong et al., 2003
SChina_Han_AY255175	Han	SChina_Han	Guangdong, southern China	China	AY255175	F1a1a	Kong et al., 2003
SChina_Han_AY255168	Han	SChina_Han	Guangdong, southern China	China	AY255168	F2a1	Kong et al., 2003
SChina_Han_AY255170	Han	SChina_Han	Guangdong, southern China	China	AY255170	B4b1a2a	Kong et al., 2003
SChina_Han_AY255172	Han	SChina_Han	Guangdong, southern China	China	AY255172	M12a1b	Kong et al., 2003
SChina_Han_HM030512	Han	SChina_Han	Guangdong, southern China	China	HM030512	R+16189	Kong et al., 2011
SChina_Han_HM030517	Han	SChina_Han	Guangdong, southern China	China	HM030517	M33c	Kong et al., 2011
SChina_Han_HM030500	Han	SChina_Han	Guangdong, southern China	China	HM030500	N10b	Kong et al., 2011
SChina_Han_HM030511	Han	SChina_Han	Guangdong, southern China	China	HM030511	M71b	Kong et al., 2011
SChina_Han_AY255144	Han	SChina_Han	Hubei, southern China	China	AY255144	A+152	Kong et al., 2003
SChina_Han_AY255145	Han	SChina_Han	Hubei, southern China	China	AY255145	B5a1b	Kong et al., 2003
SChina_Han_AY255150	Han	SChina_Han	Hubei, southern China	China	AY255150	M8a2a1	Kong et al., 2003
SChina_Han_AY255155	Han	SChina_Han	Hubei, southern China	China	AY255155	Z4a1	Kong et al., 2003
SChina_Han_AY255166	Han	SChina_Han	Hubei, southern China	China	AY255166	A6a	Kong et al., 2003
SChina_Han_AY255179	Han	SChina_Han	Hubei, southern China	China	AY255179	B5b2a1	Kong et al., 2003
SChina_Han_HG00729	Han	SChina_Han	Hunan, southern China	China	HG00729	R+16189	The 1000 Genomes Project Consortium et al., 2015
SChina_Han_HG00728	Han	SChina_Han	Hunan, southern China	China	HG00728	F1a3b	The 1000 Genomes Project Consortium et al., 2015
SChina_Han_HG00717	Han	SChina_Han	Hunan, southern China	China	HG00717	F2g	The 1000 Genomes Project Consortium et al., 2015
SChina_Han_HG00708	Han	SChina_Han	Hunan, southern China	China	HG00708	B5a1c	The 1000 Genomes Project Consortium et al., 2015
SChina_Han_HG00707	Han	SChina_Han	Hunan, southern China	China	HG00707	F1g	The 1000 Genomes Project Consortium et al., 2015
SChina_Han_HG00705	Han	SChina_Han	Hunan, southern China	China	HG00705	F1a1'4	The 1000 Genomes Project Consortium et al., 2015
SChina_Han_HG00704	Han	SChina_Han	Hunan, southern China	China	HG00704	B4c1b2c2	The 1000 Genomes Project Consortium et al., 2015
SChina_Han_HG00701	Han	SChina_Han	Hunan, southern China	China	HG00701	M7c1c2	The 1000 Genomes Project Consortium et al., 2015
SChina_Han_HG00699	Han	SChina_Han	Hunan, southern China	China	HG00699	D4a7	The 1000 Genomes Project Consortium et al., 2015
SChina_Han_HG00698	Han	SChina_Han	Hunan, southern China	China	HG00698	D4e1a3	The 1000 Genomes Project Consortium et al., 2015
SChina_Han_HG00693	Han	SChina_Han	Hunan, southern China	China	HG00693	D4b2b2a	The 1000 Genomes Project Consortium et al., 2015
SChina_Han_HG00692	Han	SChina_Han	Hunan, southern China	China	HG00692	M7b1a1+(16192)	The 1000 Genomes Project Consortium et al., 2015
SChina_Han_HG00690	Han	SChina_Han	Hunan, southern China	China	HG00690	B5b2b	The 1000 Genomes Project Consortium et al., 2015
SChina_Han_HG00689	Han	SChina_Han	Hunan, southern China	China	HG00689	M7b1a1+(16192)	The 1000 Genomes Project Consortium et al., 2015
SChina_Han_HG00684	Han	SChina_Han	Hunan, southern China	China	HG00684	D5a2a1b	The 1000 Genomes Project Consortium et al., 2015
SChina_Han_HG00683	Han	SChina_Han	Hunan, southern China	China	HG00683	M71a1a	The 1000 Genomes Project Consortium et al., 2015
SChina_Han_HG00675	Han	SChina_Han	Hunan, southern China	China	HG00675	F2a1	The 1000 Genomes Project Consortium et al., 2015
SChina_Han_HG00674	Han	SChina_Han	Hunan, southern China	China	HG00674	F4a1a	The 1000 Genomes Project Consortium et al., 2015
SChina_Han_HG00672	Han	SChina_Han	Hunan, southern China	China	HG00672	F1d	The 1000 Genomes Project Consortium et al., 2015
SChina_Han_HG00671	Han	SChina_Han	Hunan, southern China	China	HG00671	D4i3	The 1000 Genomes Project Consortium et al., 2015
SChina_Han_HG00663	Han	SChina_Han	Hunan, southern China	China	HG00663	R9b1a3	The 1000 Genomes Project Consortium et al., 2015
SChina_Han_HG00662	Han	SChina_Han	Hunan, southern China	China	HG00662	D4b1b	The 1000 Genomes Project Consortium et al., 2015
SChina_Han_HG00657	Han	SChina_Han	Hunan, southern China	China	HG00657	D5b3	The 1000 Genomes Project Consortium et al., 2015
SChina_Han_HG00656	Han	SChina_Han	Hunan, southern China	China	HG00656	A13	The 1000 Genomes Project Consortium et al., 2015
SChina_Han_HG00654	Han	SChina_Han	Hunan, southern China	China	HG00654	R+16189	The 1000 Genomes Project Consortium et al., 2015
SChina_Han_HG00653	Han	SChina_Han	Hunan, southern China	China	HG00653	N8	The 1000 Genomes Project Consortium et al., 2015
SChina_Han_HG00651	Han	SChina_Han	Hunan, southern China	China	HG00651	D4+195	The 1000 Genomes Project Consortium et al., 2015
SChina_Han_HG00650	Han	SChina_Han	Hunan, southern China	China	HG00650	M7b1a1f	The 1000 Genomes Project Consortium et al., 2015
SChina_Han_HG00634	Han	SChina_Han	Hunan, southern China	China	HG00634	A18	The 1000 Genomes Project Consortium et al., 2015
SChina_Han_HG00632	Han	SChina_Han	Hunan, southern China	China	HG00632	F1a1	The 1000 Genomes Project Consortium et al., 2015
SChina_Han_HG00631	Han	SChina_Han	Hunan, southern China	China	HG00631	B4g2	The 1000 Genomes Project Consortium et al., 2015
SChina_Han_HG00629	Han	SChina_Han	Hunan, southern China	China	HG00629	D4g2a1	The 1000 Genomes Project Consortium et al., 2015
SChina_Han_HG00628	Han	SChina_Han	Hunan, southern China	China	HG00628	D5a2a1+@16172	The 1000 Genomes Project Consortium et al., 2015
SChina_Han_HG00626	Han	SChina_Han	Hunan, southern China	China	HG00626	M12a1a1	The 1000 Genomes Project Consortium et al., 2015
SChina_Han_HG00625	Han	SChina_Han	Hunan, southern China	China	HG00625	D4b2b7	The 1000 Genomes Project Consortium et al., 2015
SChina_Han_HG00623	Han	SChina_Han	Hunan, southern China	China	HG00623	B4c1b2	The 1000 Genomes Project Consortium et al., 2015
SChina_Han_HG00622	Han	SChina_Han	Hunan, southern China	China	HG00622	G2a'c	The 1000 Genomes Project Consortium et al., 2015
SChina_Han_HG00620	Han	SChina_Han	Hunan, southern China	China	HG00620	N9a10	The 1000 Genomes Project Consortium et al., 2015
SChina_Han_HG00619	Han	SChina_Han	Hunan, southern China	China	HG00619	D4a3b2	The 1000 Genomes Project Consortium et al., 2015
SChina_Han_HG00614	Han	SChina_Han	Hunan, southern China	China	HG00614	Z3	The 1000 Genomes Project Consortium et al., 2015
SChina_Han_HG00613	Han	SChina_Han	Hunan, southern China	China	HG00613	D4a3b2	The 1000 Genomes Project Consortium et al., 2015
SChina_Han_HG00611	Han	SChina_Han	Hunan, southern China	China	HG00611	M7c1a1a	The 1000 Genomes Project Consortium et al., 2015
SChina_Han_HG00610	Han	SChina_Han	Hunan, southern China	China	HG00610	B5b1	The 1000 Genomes Project Consortium et al., 2015
SChina_Han_HG00608	Han	SChina_Han	Hunan, southern China	China	HG00608	B4a1c5	The 1000 Genomes Project Consortium et al., 2015
SChina_Han_HG00607	Han	SChina_Han	Hunan, southern China	China	HG00607	M8a2c	The 1000 Genomes Project Consortium et al., 2015
SChina_Han_HG00599	Han	SChina_Han	Hunan, southern China	China	HG00599	B4a1c4	The 1000 Genomes Project Consortium et al., 2015
SChina_Han_HG00598	Han	SChina_Han	Hunan, southern China	China	HG00598	G2a'c	The 1000 Genomes Project Consortium et al., 2015
SChina_Han_HG00596	Han	SChina_Han	Hunan, southern China	China	HG00596	B4c1a1	The 1000 Genomes Project Consortium et al., 2015
SChina_Han_HG00595	Han	SChina_Han	Hunan, southern China	China	HG00595	D5a2a+16092	The 1000 Genomes Project Consortium et al., 2015
SChina_Han_HG00593	Han	SChina_Han	Hunan, southern China	China	HG00593	M7b1a1d1	The 1000 Genomes Project Consortium et al., 2015
SChina_Han_HG00592	Han	SChina_Han	Hunan, southern China	China	HG00592	N9a1	The 1000 Genomes Project Consortium et al., 2015
SChina_Han_HG00590	Han	SChina_Han	Hunan, southern China	China	HG00590	C7a1	The 1000 Genomes Project Consortium et al., 2015
SChina_Han_HG00589	Han	SChina_Han	Hunan, southern China	China	HG00589	F1a1	The 1000 Genomes Project Consortium et al., 2015
SChina_Han_HG00584	Han	SChina_Han	Hunan, southern China	China	HG00584	N9a3	The 1000 Genomes Project Consortium et al., 2015
SChina_Han_HG00583	Han	SChina_Han	Hunan, southern China	China	HG00583	D4a8	The 1000 Genomes Project Consortium et al., 2015
SChina_Han_HG00581	Han	SChina_Han	Hunan, southern China	China	HG00581	D4j15	The 1000 Genomes Project Consortium et al., 2015
SChina_Han_HG00580	Han	SChina_Han	Hunan, southern China	China	HG00580	D5b1b	The 1000 Genomes Project Consortium et al., 2015
SChina_Han_HG00566	Han	SChina_Han	Hunan, southern China	China	HG00566	A+152	The 1000 Genomes Project Consortium et al., 2015
SChina_Han_HG00565	Han	SChina_Han	Hunan, southern China	China	HG00565	A+152	The 1000 Genomes Project Consortium et al., 2015
SChina_Han_HG00560	Han	SChina_Han	Hunan, southern China	China	HG00560	F1a1	The 1000 Genomes Project Consortium et al., 2015
SChina_Han_HG00559	Han	SChina_Han	Hunan, southern China	China	HG00559	M10a1b	The 1000 Genomes Project Consortium et al., 2015
SChina_Han_HG00557	Han	SChina_Han	Hunan, southern China	China	HG00557	A5b1b	The 1000 Genomes Project Consortium et al., 2015
SChina_Han_HG00556	Han	SChina_Han	Hunan, southern China	China	HG00556	N9a11	The 1000 Genomes Project Consortium et al., 2015
SChina_Han_HG00543	Han	SChina_Han	Hunan, southern China	China	HG00543	R30	The 1000 Genomes Project Consortium et al., 2015
SChina_Han_HG00542	Han	SChina_Han	Hunan, southern China	China	HG00542	B5a1c1a	The 1000 Genomes Project Consortium et al., 2015
SChina_Han_HG00537	Han	SChina_Han	Hunan, southern China	China	HG00537	B4a4	The 1000 Genomes Project Consortium et al., 2015
SChina_Han_HG00536	Han	SChina_Han	Hunan, southern China	China	HG00536	R11b1b	The 1000 Genomes Project Consortium et al., 2015
SChina_Han_HG00534	Han	SChina_Han	Hunan, southern China	China	HG00534	R9c1a	The 1000 Genomes Project Consortium et al., 2015
SChina_Han_HG00533	Han	SChina_Han	Hunan, southern China	China	HG00533	B4d1'2'3	The 1000 Genomes Project Consortium et al., 2015
SChina_Han_HG00531	Han	SChina_Han	Hunan, southern China	China	HG00531	N9a4b1	The 1000 Genomes Project Consortium et al., 2015
SChina_Han_HG00530	Han	SChina_Han	Hunan, southern China	China	HG00530	F1d	The 1000 Genomes Project Consortium et al., 2015
SChina_Han_HG00525	Han	SChina_Han	Hunan, southern China	China	HG00525	M7b1a1+(16192)	The 1000 Genomes Project Consortium et al., 2015
SChina_Han_HG00524	Han	SChina_Han	Hunan, southern China	China	HG00524	M7b1a1a3	The 1000 Genomes Project Consortium et al., 2015
SChina_Han_HG00513	Han	SChina_Han	Hunan, southern China	China	HG00513	R11b1a	The 1000 Genomes Project Consortium et al., 2015
SChina_Han_HG00500	Han	SChina_Han	Hunan, southern China	China	HG00500	N9a1	The 1000 Genomes Project Consortium et al., 2015
SChina_Han_HG00479	Han	SChina_Han	Hunan, southern China	China	HG00479	N9a1	The 1000 Genomes Project Consortium et al., 2015
SChina_Han_HG00478	Han	SChina_Han	Hunan, southern China	China	HG00478	D4b2b4	The 1000 Genomes Project Consortium et al., 2015
SChina_Han_HG00476	Han	SChina_Han	Hunan, southern China	China	HG00476	Z+152	The 1000 Genomes Project Consortium et al., 2015
SChina_Han_HG00475	Han	SChina_Han	Hunan, southern China	China	HG00475	D5a2a1b	The 1000 Genomes Project Consortium et al., 2015
SChina_Han_HG00473	Han	SChina_Han	Hunan, southern China	China	HG00473	D6a1a	The 1000 Genomes Project Consortium et al., 2015
SChina_Han_HG00472	Han	SChina_Han	Hunan, southern China	China	HG00472	F1c1a1b	The 1000 Genomes Project Consortium et al., 2015
SChina_Han_HG00464	Han	SChina_Han	Hunan, southern China	China	HG00464	F1a1c	The 1000 Genomes Project Consortium et al., 2015
SChina_Han_HG00463	Han	SChina_Han	Hunan, southern China	China	HG00463	M20	The 1000 Genomes Project Consortium et al., 2015
SChina_Han_HG00458	Han	SChina_Han	Hunan, southern China	China	HG00458	B5a1c1a	The 1000 Genomes Project Consortium et al., 2015
SChina_Han_HG00457	Han	SChina_Han	Hunan, southern China	China	HG00457	M33c	The 1000 Genomes Project Consortium et al., 2015
SChina_Han_HG00452	Han	SChina_Han	Hunan, southern China	China	HG00452	B4g1b	The 1000 Genomes Project Consortium et al., 2015
SChina_Han_HG00451	Han	SChina_Han	Hunan, southern China	China	HG00451	A14	The 1000 Genomes Project Consortium et al., 2015
SChina_Han_HG00449	Han	SChina_Han	Hunan, southern China	China	HG00449	R11	The 1000 Genomes Project Consortium et al., 2015
SChina_Han_HG00448	Han	SChina_Han	Hunan, southern China	China	HG00448	M7b1a1e2	The 1000 Genomes Project Consortium et al., 2015
SChina_Han_HG00446	Han	SChina_Han	Hunan, southern China	China	HG00446	B4b1	The 1000 Genomes Project Consortium et al., 2015
SChina_Han_HG00445	Han	SChina_Han	Hunan, southern China	China	HG00445	R9c1b1	The 1000 Genomes Project Consortium et al., 2015
SChina_Han_HG00443	Han	SChina_Han	Hunan, southern China	China	HG00443	M8a2a1	The 1000 Genomes Project Consortium et al., 2015
SChina_Han_HG00442	Han	SChina_Han	Hunan, southern China	China	HG00442	F1e3	The 1000 Genomes Project Consortium et al., 2015
SChina_Han_HG00437	Han	SChina_Han	Hunan, southern China	China	HG00437	F1e1	The 1000 Genomes Project Consortium et al., 2015
SChina_Han_HG00436	Han	SChina_Han	Hunan, southern China	China	HG00436	Z4a1a	The 1000 Genomes Project Consortium et al., 2015
SChina_Han_HG00428	Han	SChina_Han	Hunan, southern China	China	HG00428	C4a1a2a	The 1000 Genomes Project Consortium et al., 2015
SChina_Han_HG00422	Han	SChina_Han	Hunan, southern China	China	HG00422	N9a8	The 1000 Genomes Project Consortium et al., 2015
SChina_Han_HG00421	Han	SChina_Han	Hunan, southern China	China	HG00421	D4a7	The 1000 Genomes Project Consortium et al., 2015
SChina_Han_HG00419	Han	SChina_Han	Hunan, southern China	China	HG00419	B4g2	The 1000 Genomes Project Consortium et al., 2015
SChina_Han_HG00410	Han	SChina_Han	Hunan, southern China	China	HG00410	M7c1c2	The 1000 Genomes Project Consortium et al., 2015
SChina_Han_HG00409	Han	SChina_Han	Hunan, southern China	China	HG00409	F1a	The 1000 Genomes Project Consortium et al., 2015
SChina_Han_HGDP00774	Han	SChina_Han	Guangxi, Southern China	China	HGDP00774	M7c1b	Cann et al., 2002
SChina_Han_HGDP00775	Han	SChina_Han	Guangxi, Southern China	China	HGDP00775	R9b1a3	Cann et al., 2002
SChina_Han_HGDP00776	Han	SChina_Han	Guangxi, Southern China	China	HGDP00776	M7b1a1c	Cann et al., 2002
SChina_Han_HGDP00777	Han	SChina_Han	Guangxi, Southern China	China	HGDP00777	M7b1a1b	Cann et al., 2002
SChina_Han_HGDP00778	Han	SChina_Han	Guangxi, Southern China	China	HGDP00778	A5b1b	Cann et al., 2002
SChina_Han_HGDP00779	Han	SChina_Han	Guangxi, Southern China	China	HGDP00779	D4b2b	Cann et al., 2002
SChina_Han_HGDP00780	Han	SChina_Han	Guangxi, Southern China	China	HGDP00780	M7b1a1b	Cann et al., 2002
SChina_Han_HGDP00781	Han	SChina_Han	Guangxi, Southern China	China	HGDP00781	M7b1a1f	Cann et al., 2002
SChina_Han_HGDP00782	Han	SChina_Han	Guangxi, Southern China	China	HGDP00782	D4g2b1	Cann et al., 2002
SChina_Han_HGDP00783	Han	SChina_Han	Guangxi, Southern China	China	HGDP00783	D5a2a1+@16172	Cann et al., 2002
SChina_Han_HGDP00784	Han	SChina_Han	Guangxi, Southern China	China	HGDP00784	A6a	Cann et al., 2002
SChina_Han_HGDP00785	Han	SChina_Han	Guangxi, Southern China	China	HGDP00785	M7b1a1+(16192)	Cann et al., 2002
SChina_Han_HGDP00786	Han	SChina_Han	Guangxi, Southern China	China	HGDP00786	R11	Cann et al., 2002
SChina_Han_HGDP00811	Han	SChina_Han	Guangxi, Southern China	China	HGDP00811	D4a3b2	Cann et al., 2002
SChina_Han_HGDP00812	Han	SChina_Han	Guangxi, Southern China	China	HGDP00812	F4a2	Cann et al., 2002
SChina_Han_HGDP00813	Han	SChina_Han	Guangxi, Southern China	China	HGDP00813	R9c1b1	Cann et al., 2002
SChina_Han_HGDP00814	Han	SChina_Han	Guangxi, Southern China	China	HGDP00814	D4	Cann et al., 2002
SChina_Han_HGDP00815	Han	SChina_Han	Guangxi, Southern China	China	HGDP00815	B4b1c2	Cann et al., 2002
SChina_Han_HGDP00817	Han	SChina_Han	Guangxi, Southern China	China	HGDP00817	R+16189	Cann et al., 2002
SChina_Han_HGDP00818	Han	SChina_Han	Guangxi, Southern China	China	HGDP00818	D4a1e	Cann et al., 2002
SChina_Han_HGDP00819	Han	SChina_Han	Guangxi, Southern China	China	HGDP00819	M7b1a1+(16192)	Cann et al., 2002
SChina_Han_HGDP00820	Han	SChina_Han	Guangxi, Southern China	China	HGDP00820	B4a1e	Cann et al., 2002
SChina_Han_HGDP00821	Han	SChina_Han	Guangxi, Southern China	China	HGDP00821	B5a1a	Cann et al., 2002
SChina_Han_HGDP00822	Han	SChina_Han	Guangxi, Southern China	China	HGDP00822	B5a1a	Cann et al., 2002
SChina_Han_HGDP00971	Han	SChina_Han	Guangxi, Southern China	China	HGDP00971	F2c1	Cann et al., 2002
SChina_Han_HGDP00972	Han	SChina_Han	Guangxi, Southern China	China	HGDP00972	R+16189	Cann et al., 2002
SChina_Han_HGDP00973	Han	SChina_Han	Guangxi, Southern China	China	HGDP00973	M7c1c3	Cann et al., 2002
SChina_Han_HGDP00974	Han	SChina_Han	Guangxi, Southern China	China	HGDP00974	F1a1d	Cann et al., 2002
SChina_Han_HGDP00975	Han	SChina_Han	Guangxi, Southern China	China	HGDP00975	F1a3	Cann et al., 2002
SChina_Han_HGDP00976	Han	SChina_Han	Guangxi, Southern China	China	HGDP00976	B5a1c1	Cann et al., 2002
SChina_Han_HGDP00977	Han	SChina_Han	Guangxi, Southern China	China	HGDP00977	D5b4	Cann et al., 2002
SChina_Han_HGDP01021	Han	SChina_Han	Guangxi, Southern China	China	HGDP01021	C7a	Cann et al., 2002
SChina_Han_HGDP01022	Han	SChina_Han	Guangxi, Southern China	China	HGDP01022	R9c1b1	Cann et al., 2002
SChina_Han_HGDP01023	Han	SChina_Han	Guangxi, Southern China	China	HGDP01023	M7b1a1a3	Cann et al., 2002
SChina_Han_HGDP01024	Han	SChina_Han	Guangxi, Southern China	China	HGDP01024	Y1a	Cann et al., 2002
SChina_Han_KP346060	Han	SChina_Han	Yunnan, Southern China	China	KP346060	M54	Li et al., 2015
SChina_Han_KP346061	Han	SChina_Han	Yunnan, Southern China	China	KP346061	M54	Li et al., 2015
SChina_Han_KP346062	Han	SChina_Han	Yunnan, Southern China	China	KP346062	M54	Li et al., 2015
SChina_Han_KP346063	Han	SChina_Han	Yunnan, Southern China	China	KP346063	M54	Li et al., 2015
SChina_Han_KP346064	Han	SChina_Han	Yunnan, Southern China	China	KP346064	M54	Li et al., 2015
SChina_Han_KP346065	Han	SChina_Han	Yunnan, Southern China	China	KP346065	M54	Li et al., 2015
SChina_Han_KP346066	Han	SChina_Han	Yunnan, Southern China	China	KP346066	M54	Li et al., 2015
SChina_Han_FJ968775	Han	SChina_Han	Yunnan, Southern China	China	FJ968775	M9a1a2	Zhao et al., 2009
SChina_Han_AY255178	Han	SChina_Han	Yunnan, southern China	China	AY255178	M10a1a1a	Kong et al., 2003
SChina_Han_AY255169	Han	SChina_Han	Yunnan, southern China	China	AY255169	D5b1c	Kong et al., 2003
SChina_Han_HM030541	Han	SChina_Han	Yunnan, southern China	China	HM030541	M76a	Kong et al., 2011
SChina_Dai_HGDP01307	Dai	SChina_Dai	Southern China	China	HGDP01307	B4a1c4	Cann et al., 2002
SChina_Dai_HGDP01308	Dai	SChina_Dai	Southern China	China	HGDP01308	D4	Cann et al., 2002
SChina_Dai_HGDP01309	Dai	SChina_Dai	Southern China	China	HGDP01309	C7a	Cann et al., 2002
SChina_Dai_HGDP01310	Dai	SChina_Dai	Southern China	China	HGDP01310	R9b1a3	Cann et al., 2002
SChina_Dai_HGDP01311	Dai	SChina_Dai	Southern China	China	HGDP01311	C7a	Cann et al., 2002
SChina_Dai_HGDP01312	Dai	SChina_Dai	Southern China	China	HGDP01312	F1a2	Cann et al., 2002
SChina_Dai_HGDP01313	Dai	SChina_Dai	Southern China	China	HGDP01313	C7a	Cann et al., 2002
SChina_Dai_HGDP01314	Dai	SChina_Dai	Southern China	China	HGDP01314	F1g	Cann et al., 2002
SChina_Dai_HGDP01315	Dai	SChina_Dai	Southern China	China	HGDP01315	M7c1c2	Cann et al., 2002
SChina_Dai_HGDP01316	Dai	SChina_Dai	Southern China	China	HGDP01316	M7b1a1b	Cann et al., 2002
SChina_Dai_HM030509	Dai	SChina_Dai	Southern China	China	HM030509	M7c2a	Kong et al., 2011
SChina_Dai_HM030510	Dai	SChina_Dai	Southern China	China	HM030510	M33b1	Kong et al., 2011
SChina_Dai_HG02410	Dai	SChina_Dai	Southern China	China	HG02410	R9b1a1a	The 1000 Genomes Project Consortium et al., 2015
SChina_Dai_HG02409	Dai	SChina_Dai	Southern China	China	HG02409	R+16189	The 1000 Genomes Project Consortium et al., 2015
SChina_Dai_HG02408	Dai	SChina_Dai	Southern China	China	HG02408	B5a1	The 1000 Genomes Project Consortium et al., 2015
SChina_Dai_HG02407	Dai	SChina_Dai	Southern China	China	HG02407	F2d	The 1000 Genomes Project Consortium et al., 2015
SChina_Dai_HG02406	Dai	SChina_Dai	Southern China	China	HG02406	F1a1	The 1000 Genomes Project Consortium et al., 2015
SChina_Dai_HG02402	Dai	SChina_Dai	Southern China	China	HG02402	B4b1a2a	The 1000 Genomes Project Consortium et al., 2015
SChina_Dai_HG02401	Dai	SChina_Dai	Southern China	China	HG02401	M7b1a1+(16192)	The 1000 Genomes Project Consortium et al., 2015
SChina_Dai_HG02399	Dai	SChina_Dai	Southern China	China	HG02399	R+16189	The 1000 Genomes Project Consortium et al., 2015
SChina_Dai_HG02398	Dai	SChina_Dai	Southern China	China	HG02398	F1a2a	The 1000 Genomes Project Consortium et al., 2015
SChina_Dai_HG02397	Dai	SChina_Dai	Southern China	China	HG02397	D4b2b	The 1000 Genomes Project Consortium et al., 2015
SChina_Dai_HG02396	Dai	SChina_Dai	Southern China	China	HG02396	M7b1a1a3	The 1000 Genomes Project Consortium et al., 2015
SChina_Dai_HG02395	Dai	SChina_Dai	Southern China	China	HG02395	R+16189	The 1000 Genomes Project Consortium et al., 2015
SChina_Dai_HG02394	Dai	SChina_Dai	Southern China	China	HG02394	F1e3	The 1000 Genomes Project Consortium et al., 2015
SChina_Dai_HG02392	Dai	SChina_Dai	Southern China	China	HG02392	D4j1b	The 1000 Genomes Project Consortium et al., 2015
SChina_Dai_HG02391	Dai	SChina_Dai	Southern China	China	HG02391	M61	The 1000 Genomes Project Consortium et al., 2015
SChina_Dai_HG02390	Dai	SChina_Dai	Southern China	China	HG02390	M7b1a1f	The 1000 Genomes Project Consortium et al., 2015
SChina_Dai_HG02389	Dai	SChina_Dai	Southern China	China	HG02389	M7b1a1a3	The 1000 Genomes Project Consortium et al., 2015
SChina_Dai_HG02386	Dai	SChina_Dai	Southern China	China	HG02386	B5a1	The 1000 Genomes Project Consortium et al., 2015
SChina_Dai_HG02385	Dai	SChina_Dai	Southern China	China	HG02385	B4c2c	The 1000 Genomes Project Consortium et al., 2015
SChina_Dai_HG02384	Dai	SChina_Dai	Southern China	China	HG02384	M7b1a1b	The 1000 Genomes Project Consortium et al., 2015
SChina_Dai_HG02383	Dai	SChina_Dai	Southern China	China	HG02383	D4g2a1b	The 1000 Genomes Project Consortium et al., 2015
SChina_Dai_HG02382	Dai	SChina_Dai	Southern China	China	HG02382	R9b1a3	The 1000 Genomes Project Consortium et al., 2015
SChina_Dai_HG02380	Dai	SChina_Dai	Southern China	China	HG02380	C7a	The 1000 Genomes Project Consortium et al., 2015
SChina_Dai_HG02379	Dai	SChina_Dai	Southern China	China	HG02379	M9a1a1	The 1000 Genomes Project Consortium et al., 2015
SChina_Dai_HG02375	Dai	SChina_Dai	Southern China	China	HG02375	F3b+152	The 1000 Genomes Project Consortium et al., 2015
SChina_Dai_HG02374	Dai	SChina_Dai	Southern China	China	HG02374	R11'B6	The 1000 Genomes Project Consortium et al., 2015
SChina_Dai_HG02373	Dai	SChina_Dai	Southern China	China	HG02373	R11b1	The 1000 Genomes Project Consortium et al., 2015
SChina_Dai_HG02371	Dai	SChina_Dai	Southern China	China	HG02371	M7c1c2	The 1000 Genomes Project Consortium et al., 2015
SChina_Dai_HG02367	Dai	SChina_Dai	Southern China	China	HG02367	M7b1a1b	The 1000 Genomes Project Consortium et al., 2015
SChina_Dai_HG02364	Dai	SChina_Dai	Southern China	China	HG02364	F1f	The 1000 Genomes Project Consortium et al., 2015
SChina_Dai_HG02360	Dai	SChina_Dai	Southern China	China	HG02360	F3a1	The 1000 Genomes Project Consortium et al., 2015
SChina_Dai_HG02356	Dai	SChina_Dai	Southern China	China	HG02356	M71a	The 1000 Genomes Project Consortium et al., 2015
SChina_Dai_HG02355	Dai	SChina_Dai	Southern China	China	HG02355	M7b1a1f	The 1000 Genomes Project Consortium et al., 2015
SChina_Dai_HG02353	Dai	SChina_Dai	Southern China	China	HG02353	R11b1	The 1000 Genomes Project Consortium et al., 2015
SChina_Dai_HG02351	Dai	SChina_Dai	Southern China	China	HG02351	B5a1a	The 1000 Genomes Project Consortium et al., 2015
SChina_Dai_HG02250	Dai	SChina_Dai	Southern China	China	HG02250	R11b1	The 1000 Genomes Project Consortium et al., 2015
SChina_Dai_HG02190	Dai	SChina_Dai	Southern China	China	HG02190	D5a2b	The 1000 Genomes Project Consortium et al., 2015
SChina_Dai_HG02188	Dai	SChina_Dai	Southern China	China	HG02188	F1a2a	The 1000 Genomes Project Consortium et al., 2015
SChina_Dai_HG02187	Dai	SChina_Dai	Southern China	China	HG02187	M7c1a	The 1000 Genomes Project Consortium et al., 2015
SChina_Dai_HG02186	Dai	SChina_Dai	Southern China	China	HG02186	B5a1a	The 1000 Genomes Project Consortium et al., 2015
SChina_Dai_HG02185	Dai	SChina_Dai	Southern China	China	HG02185	M7b1a1+(16192)	The 1000 Genomes Project Consortium et al., 2015
SChina_Dai_HG02184	Dai	SChina_Dai	Southern China	China	HG02184	R+16189	The 1000 Genomes Project Consortium et al., 2015
SChina_Dai_HG02182	Dai	SChina_Dai	Southern China	China	HG02182	B5a1	The 1000 Genomes Project Consortium et al., 2015
SChina_Dai_HG02181	Dai	SChina_Dai	Southern China	China	HG02181	F1a3	The 1000 Genomes Project Consortium et al., 2015
SChina_Dai_HG02180	Dai	SChina_Dai	Southern China	China	HG02180	M7b1a1	The 1000 Genomes Project Consortium et al., 2015
SChina_Dai_HG02179	Dai	SChina_Dai	Southern China	China	HG02179	F1f	The 1000 Genomes Project Consortium et al., 2015
SChina_Dai_HG02178	Dai	SChina_Dai	Southern China	China	HG02178	F1a1a	The 1000 Genomes Project Consortium et al., 2015
SChina_Dai_HG02166	Dai	SChina_Dai	Southern China	China	HG02166	M7b1a1d1	The 1000 Genomes Project Consortium et al., 2015
SChina_Dai_HG02165	Dai	SChina_Dai	Southern China	China	HG02165	B5a1a	The 1000 Genomes Project Consortium et al., 2015
SChina_Dai_HG02164	Dai	SChina_Dai	Southern China	China	HG02164	R11'B6	The 1000 Genomes Project Consortium et al., 2015
SChina_Dai_HG02156	Dai	SChina_Dai	Southern China	China	HG02156	M7b1a1a2	The 1000 Genomes Project Consortium et al., 2015
SChina_Dai_HG02155	Dai	SChina_Dai	Southern China	China	HG02155	D4g2a1	The 1000 Genomes Project Consortium et al., 2015
SChina_Dai_HG02154	Dai	SChina_Dai	Southern China	China	HG02154	D4j+(16286)	The 1000 Genomes Project Consortium et al., 2015
SChina_Dai_HG02153	Dai	SChina_Dai	Southern China	China	HG02153	F1f	The 1000 Genomes Project Consortium et al., 2015
SChina_Dai_HG02152	Dai	SChina_Dai	Southern China	China	HG02152	D5b3	The 1000 Genomes Project Consortium et al., 2015
SChina_Dai_HG02151	Dai	SChina_Dai	Southern China	China	HG02151	C7a	The 1000 Genomes Project Consortium et al., 2015
SChina_Dai_HG01817	Dai	SChina_Dai	Southern China	China	HG01817	M7b1a1d1	The 1000 Genomes Project Consortium et al., 2015
SChina_Dai_HG01816	Dai	SChina_Dai	Southern China	China	HG01816	F1a1a	The 1000 Genomes Project Consortium et al., 2015
SChina_Dai_HG01815	Dai	SChina_Dai	Southern China	China	HG01815	B5a1d	The 1000 Genomes Project Consortium et al., 2015
SChina_Dai_HG01813	Dai	SChina_Dai	Southern China	China	HG01813	B5a1a	The 1000 Genomes Project Consortium et al., 2015
SChina_Dai_HG01812	Dai	SChina_Dai	Southern China	China	HG01812	M12a1a	The 1000 Genomes Project Consortium et al., 2015
SChina_Dai_HG01811	Dai	SChina_Dai	Southern China	China	HG01811	B4c2c	The 1000 Genomes Project Consortium et al., 2015
SChina_Dai_HG01810	Dai	SChina_Dai	Southern China	China	HG01810	M7b1a1+(16192)	The 1000 Genomes Project Consortium et al., 2015
SChina_Dai_HG01809	Dai	SChina_Dai	Southern China	China	HG01809	F1a1a	The 1000 Genomes Project Consortium et al., 2015
SChina_Dai_HG01808	Dai	SChina_Dai	Southern China	China	HG01808	C7a	The 1000 Genomes Project Consortium et al., 2015
SChina_Dai_HG01807	Dai	SChina_Dai	Southern China	China	HG01807	D4b2b	The 1000 Genomes Project Consortium et al., 2015
SChina_Dai_HG01806	Dai	SChina_Dai	Southern China	China	HG01806	F1f	The 1000 Genomes Project Consortium et al., 2015
SChina_Dai_HG01805	Dai	SChina_Dai	Southern China	China	HG01805	F1a1a	The 1000 Genomes Project Consortium et al., 2015
SChina_Dai_HG01804	Dai	SChina_Dai	Southern China	China	HG01804	D4b1a	The 1000 Genomes Project Consortium et al., 2015
SChina_Dai_HG01802	Dai	SChina_Dai	Southern China	China	HG01802	F1a1	The 1000 Genomes Project Consortium et al., 2015
SChina_Dai_HG01801	Dai	SChina_Dai	Southern China	China	HG01801	F1a2a	The 1000 Genomes Project Consortium et al., 2015
SChina_Dai_HG01800	Dai	SChina_Dai	Southern China	China	HG01800	F1a1	The 1000 Genomes Project Consortium et al., 2015
SChina_Dai_HG01799	Dai	SChina_Dai	Southern China	China	HG01799	B4c2	The 1000 Genomes Project Consortium et al., 2015
SChina_Dai_HG01798	Dai	SChina_Dai	Southern China	China	HG01798	B4b1a2	The 1000 Genomes Project Consortium et al., 2015
SChina_Dai_HG01797	Dai	SChina_Dai	Southern China	China	HG01797	F3a1	The 1000 Genomes Project Consortium et al., 2015
SChina_Dai_HG01796	Dai	SChina_Dai	Southern China	China	HG01796	R9b1a3	The 1000 Genomes Project Consortium et al., 2015
SChina_Dai_HG01795	Dai	SChina_Dai	Southern China	China	HG01795	M61	The 1000 Genomes Project Consortium et al., 2015
SChina_Dai_HG01794	Dai	SChina_Dai	Southern China	China	HG01794	F1a	The 1000 Genomes Project Consortium et al., 2015
SChina_Dai_HG01046	Dai	SChina_Dai	Southern China	China	HG01046	B5a1a	The 1000 Genomes Project Consortium et al., 2015
SChina_Dai_HG01031	Dai	SChina_Dai	Southern China	China	HG01031	B4c2c	The 1000 Genomes Project Consortium et al., 2015
SChina_Dai_HG01029	Dai	SChina_Dai	Southern China	China	HG01029	M7b1a1	The 1000 Genomes Project Consortium et al., 2015
SChina_Dai_HG01028	Dai	SChina_Dai	Southern China	China	HG01028	M7b1a1a3	The 1000 Genomes Project Consortium et al., 2015
SChina_Dai_HG00982	Dai	SChina_Dai	Southern China	China	HG00982	B4c2c	The 1000 Genomes Project Consortium et al., 2015
SChina_Dai_HG00978	Dai	SChina_Dai	Southern China	China	HG00978	R9b1a2b	The 1000 Genomes Project Consortium et al., 2015
SChina_Dai_HG00956	Dai	SChina_Dai	Southern China	China	HG00956	F1a1a	The 1000 Genomes Project Consortium et al., 2015
SChina_Dai_HG00881	Dai	SChina_Dai	Southern China	China	HG00881	D4b2b	The 1000 Genomes Project Consortium et al., 2015
SChina_Dai_HG00879	Dai	SChina_Dai	Southern China	China	HG00879	B5a1a	The 1000 Genomes Project Consortium et al., 2015
SChina_Dai_HG00867	Dai	SChina_Dai	Southern China	China	HG00867	F1a1c	The 1000 Genomes Project Consortium et al., 2015
SChina_Dai_HG00864	Dai	SChina_Dai	Southern China	China	HG00864	C7a1	The 1000 Genomes Project Consortium et al., 2015
SChina_Dai_HG00851	Dai	SChina_Dai	Southern China	China	HG00851	D4b2b	The 1000 Genomes Project Consortium et al., 2015
SChina_Dai_HG00844	Dai	SChina_Dai	Southern China	China	HG00844	C7a	The 1000 Genomes Project Consortium et al., 2015
SChina_Dai_HG00766	Dai	SChina_Dai	Southern China	China	HG00766	D4b2b	The 1000 Genomes Project Consortium et al., 2015
SChina_Dai_HG00759	Dai	SChina_Dai	Southern China	China	HG00759	M7c2b	The 1000 Genomes Project Consortium et al., 2015
SChina_Miao_HGDP01189	Miao	SChina_Miao	Southern China	China	HGDP01189	A5b1b	Cann et al., 2002
SChina_Miao_HGDP01190	Miao	SChina_Miao	Southern China	China	HGDP01190	D4i	Cann et al., 2002
SChina_Miao_HGDP01191	Miao	SChina_Miao	Southern China	China	HGDP01191	D4i	Cann et al., 2002
SChina_Miao_HGDP01192	Miao	SChina_Miao	Southern China	China	HGDP01192	D5a2a1+@16172	Cann et al., 2002
SChina_Miao_HGDP01193	Miao	SChina_Miao	Southern China	China	HGDP01193	M7b1a1+(16192)	Cann et al., 2002
SChina_Miao_HGDP01194	Miao	SChina_Miao	Southern China	China	HGDP01194	B5a1c1a1	Cann et al., 2002
SChina_Miao_HGDP01195	Miao	SChina_Miao	Southern China	China	HGDP01195	R+16189	Cann et al., 2002
SChina_Miao_HGDP01196	Miao	SChina_Miao	Southern China	China	HGDP01196	A17	Cann et al., 2002
SChina_Miao_HGDP01197	Miao	SChina_Miao	Southern China	China	HGDP01197	M7b1a1b	Cann et al., 2002
SChina_Miao_HGDP01198	Miao	SChina_Miao	Southern China	China	HGDP01198	B4d1	Cann et al., 2002
SChina_Miao_AY255159	Miao	SChina_Miao	Southern China	China	AY255159	M7b1a1b	Kong et al., 2003
SChina_Miao_AY255142	Miao	SChina_Miao	Southern China	China	AY255142	M11a	Kong et al., 2003
SChina_Miao_HM030525	Miao	SChina_Miao	Southern China	China	HM030525	M76	Kong et al., 2011
SChina_She_HGDP01327	She	SChina_She	Southern China	China	HGDP01327	M7c1a2a	Cann et al., 2002
SChina_She_HGDP01328	She	SChina_She	Southern China	China	HGDP01328	B4b1a2e	Cann et al., 2002
SChina_She_HGDP01329	She	SChina_She	Southern China	China	HGDP01329	F4a1a	Cann et al., 2002
SChina_She_HGDP01330	She	SChina_She	Southern China	China	HGDP01330	F1a1'4	Cann et al., 2002
SChina_She_HGDP01331	She	SChina_She	Southern China	China	HGDP01331	N9a1	Cann et al., 2002
SChina_She_HGDP01332	She	SChina_She	Southern China	China	HGDP01332	R30	Cann et al., 2002
SChina_She_HGDP01333	She	SChina_She	Southern China	China	HGDP01333	M7c1a2a	Cann et al., 2002
SChina_She_HGDP01334	She	SChina_She	Southern China	China	HGDP01334	Z3	Cann et al., 2002
SChina_She_HGDP01335	She	SChina_She	Southern China	China	HGDP01335	M7b1a1	Cann et al., 2002
SChina_She_HGDP01336	She	SChina_She	Southern China	China	HGDP01336	D6c	Cann et al., 2002
SChina_She_HM030532	She	SChina_She	Southern China	China	HM030532	M7c3	Kong et al., 2011
SChina_Yi_HGDP01179	Yi	SChina_Yi	Southern China	China	HGDP01179	F1g1	Cann et al., 2002
SChina_Yi_HGDP01180	Yi	SChina_Yi	Southern China	China	HGDP01180	M11a2	Cann et al., 2002
SChina_Yi_HGDP01181	Yi	SChina_Yi	Southern China	China	HGDP01181	M11a2	Cann et al., 2002
SChina_Yi_HGDP01182	Yi	SChina_Yi	Southern China	China	HGDP01182	F1c1a1a	Cann et al., 2002
SChina_Yi_HGDP01183	Yi	SChina_Yi	Southern China	China	HGDP01183	F2a1	Cann et al., 2002
SChina_Yi_HGDP01184	Yi	SChina_Yi	Southern China	China	HGDP01184	A17	Cann et al., 2002
SChina_Yi_HGDP01185	Yi	SChina_Yi	Southern China	China	HGDP01185	F3b+152	Cann et al., 2002
SChina_Yi_HGDP01186	Yi	SChina_Yi	Southern China	China	HGDP01186	F1b1c	Cann et al., 2002
SChina_Yi_HGDP01187	Yi	SChina_Yi	Southern China	China	HGDP01187	B5a1	Cann et al., 2002
SChina_Yi_HGDP01188	Yi	SChina_Yi	Southern China	China	HGDP01188	B5a1a	Cann et al., 2002
SChina_Lahu_HGDP01317	Lahu	SChina_Lahu	Southern China	China	HGDP01317	M13	Cann et al., 2002
SChina_Lahu_HGDP01318	Lahu	SChina_Lahu	Southern China	China	HGDP01318	A13	Cann et al., 2002
SChina_Lahu_HGDP01319	Lahu	SChina_Lahu	Southern China	China	HGDP01319	F1a1a	Cann et al., 2002
SChina_Lahu_HGDP01320	Lahu	SChina_Lahu	Southern China	China	HGDP01320	D4j1a1	Cann et al., 2002
SChina_Lahu_HGDP01321	Lahu	SChina_Lahu	Southern China	China	HGDP01321	F1f	Cann et al., 2002
SChina_Lahu_HGDP01322	Lahu	SChina_Lahu	Southern China	China	HGDP01322	D4j1a1	Cann et al., 2002
SChina_Lahu_HGDP01323	Lahu	SChina_Lahu	Southern China	China	HGDP01323	C7a	Cann et al., 2002
SChina_Lahu_HGDP01324	Lahu	SChina_Lahu	Southern China	China	HGDP01324	C7a	Cann et al., 2002
SChina_Lahu_HGDP01325	Lahu	SChina_Lahu	Southern China	China	HGDP01325	F1f	Cann et al., 2002
SChina_Lahu_HGDP01326	Lahu	SChina_Lahu	Southern China	China	HGDP01326	F1a1a	Cann et al., 2002
SChina_Naxi_HGDP01337	Naxi	SChina_Naxi	Southern China	China	HGDP01337	A13	Cann et al., 2002
SChina_Naxi_HGDP01338	Naxi	SChina_Naxi	Southern China	China	HGDP01338	A11b	Cann et al., 2002
SChina_Naxi_HGDP01339	Naxi	SChina_Naxi	Southern China	China	HGDP01339	R+16189	Cann et al., 2002
SChina_Naxi_HGDP01340	Naxi	SChina_Naxi	Southern China	China	HGDP01340	C7b	Cann et al., 2002
SChina_Naxi_HGDP01341	Naxi	SChina_Naxi	Southern China	China	HGDP01341	A15c1	Cann et al., 2002
SChina_Naxi_HGDP01342	Naxi	SChina_Naxi	Southern China	China	HGDP01342	R+16189	Cann et al., 2002
SChina_Naxi_HGDP01343	Naxi	SChina_Naxi	Southern China	China	HGDP01343	C7b	Cann et al., 2002
SChina_Naxi_HGDP01344	Naxi	SChina_Naxi	Southern China	China	HGDP01344	B4a4	Cann et al., 2002
SChina_Naxi_HGDP01345	Naxi	SChina_Naxi	Southern China	China	HGDP01345	M71a1	Cann et al., 2002
SChina_Naxi_HGDP01346	Naxi	SChina_Naxi	Southern China	China	HGDP01346	G3a1a	Cann et al., 2002
SChina_Tujia_HGDP01095	Tujia	SChina_Tujia	Southern China	China	HGDP01095	R+16189	Cann et al., 2002
SChina_Tujia_HGDP01096	Tujia	SChina_Tujia	Southern China	China	HGDP01096	A5	Cann et al., 2002
SChina_Tujia_HGDP01097	Tujia	SChina_Tujia	Southern China	China	HGDP01097	R+16189	Cann et al., 2002
SChina_Tujia_HGDP01098	Tujia	SChina_Tujia	Southern China	China	HGDP01098	A6a	Cann et al., 2002
SChina_Tujia_HGDP01099	Tujia	SChina_Tujia	Southern China	China	HGDP01099	F1a1	Cann et al., 2002
SChina_Tujia_HGDP01100	Tujia	SChina_Tujia	Southern China	China	HGDP01100	R11a	Cann et al., 2002
SChina_Tujia_HGDP01101	Tujia	SChina_Tujia	Southern China	China	HGDP01101	B4a2b1	Cann et al., 2002
SChina_Tujia_HGDP01102	Tujia	SChina_Tujia	Southern China	China	HGDP01102	D4b2b2b	Cann et al., 2002
SChina_Tujia_HGDP01103	Tujia	SChina_Tujia	Southern China	China	HGDP01103	M7b1a1+(16192)	Cann et al., 2002
SChina_Tujia_HGDP01104	Tujia	SChina_Tujia	Southern China	China	HGDP01104	C4a1a+195	Cann et al., 2002
SChina_Tujia_HM030535	Tujia	SChina_Tujia	Southern China	China	HM030535	M45a	Kong et al., 2011
SChina_Taiwan_SAI01	Saisiat	SChina_Taiwan	Taiwan	China	SAI01	F4b1	Ko et al., 2014
SChina_Taiwan_SAI02	Saisiat	SChina_Taiwan	Taiwan	China	SAI02	Y2a	Ko et al., 2014
SChina_Taiwan_SAI03	Saisiat	SChina_Taiwan	Taiwan	China	SAI03	M7b1a2a1a	Ko et al., 2014
SChina_Taiwan_SAI04	Saisiat	SChina_Taiwan	Taiwan	China	SAI04	B5a2a2a2	Ko et al., 2014
SChina_Taiwan_SAI05	Saisiat	SChina_Taiwan	Taiwan	China	SAI05	E2b	Ko et al., 2014
SChina_Taiwan_SAI08	Saisiat	SChina_Taiwan	Taiwan	China	SAI08	B5a2a2a2	Ko et al., 2014
SChina_Taiwan_SAI09	Saisiat	SChina_Taiwan	Taiwan	China	SAI09	M7b1a2a1a	Ko et al., 2014
SChina_Taiwan_SAI10	Saisiat	SChina_Taiwan	Taiwan	China	SAI10	Q1d	Ko et al., 2014
SChina_Taiwan_SAI11	Saisiat	SChina_Taiwan	Taiwan	China	SAI11	Q1d	Ko et al., 2014
SChina_Taiwan_SAI12	Saisiat	SChina_Taiwan	Taiwan	China	SAI12	E1a1a1	Ko et al., 2014
SChina_Taiwan_SAI13	Saisiat	SChina_Taiwan	Taiwan	China	SAI13	E1a1a1	Ko et al., 2014
SChina_Taiwan_SAI14	Saisiat	SChina_Taiwan	Taiwan	China	SAI14	M7b1a2a1	Ko et al., 2014
SChina_Taiwan_SAI15	Saisiat	SChina_Taiwan	Taiwan	China	SAI15	E1a1a1	Ko et al., 2014
SChina_Taiwan_SAI16	Saisiat	SChina_Taiwan	Taiwan	China	SAI16	M7b1a2a1a	Ko et al., 2014
SChina_Taiwan_SAI17	Saisiat	SChina_Taiwan	Taiwan	China	SAI17	B4a2a2	Ko et al., 2014
SChina_Taiwan_SAI18	Saisiat	SChina_Taiwan	Taiwan	China	SAI18	M7b1a2a1b1	Ko et al., 2014
SChina_Taiwan_SAI19	Saisiat	SChina_Taiwan	Taiwan	China	SAI19	B5a2a2a2	Ko et al., 2014
SChina_Taiwan_SAI20	Saisiat	SChina_Taiwan	Taiwan	China	SAI20	B5a2a2a2	Ko et al., 2014
SChina_Taiwan_SAI21	Saisiat	SChina_Taiwan	Taiwan	China	SAI21	M7b1a2a1	Ko et al., 2014
SChina_Taiwan_SAI22	Saisiat	SChina_Taiwan	Taiwan	China	SAI22	F4b1	Ko et al., 2014
SChina_Taiwan_SAI23	Saisiat	SChina_Taiwan	Taiwan	China	SAI23	M7b1a2a1b1	Ko et al., 2014
SChina_Taiwan_SAI24	Saisiat	SChina_Taiwan	Taiwan	China	SAI24	M7b1a2a1a	Ko et al., 2014
SChina_Taiwan_SAI25	Saisiat	SChina_Taiwan	Taiwan	China	SAI25	F4b1	Ko et al., 2014
SChina_Taiwan_SAI26	Saisiat	SChina_Taiwan	Taiwan	China	SAI26	M7b1a2a1a	Ko et al., 2014
SChina_Taiwan_ATA01	Atayal	SChina_Taiwan	Taiwan	China	ATA01	M7b1a2a1a	Ko et al., 2014
SChina_Taiwan_ATA02	Atayal	SChina_Taiwan	Taiwan	China	ATA02	M7b1a2a1a	Ko et al., 2014
SChina_Taiwan_ATA03	Atayal	SChina_Taiwan	Taiwan	China	ATA03	F4b1	Ko et al., 2014
SChina_Taiwan_ATA04	Atayal	SChina_Taiwan	Taiwan	China	ATA04	E2b	Ko et al., 2014
SChina_Taiwan_ATA05	Atayal	SChina_Taiwan	Taiwan	China	ATA05	Y2a	Ko et al., 2014
SChina_Taiwan_ATA06	Atayal	SChina_Taiwan	Taiwan	China	ATA06	D6a2	Ko et al., 2014
SChina_Taiwan_ATA07	Atayal	SChina_Taiwan	Taiwan	China	ATA07	M7b1a2a1	Ko et al., 2014
SChina_Taiwan_ATA08	Atayal	SChina_Taiwan	Taiwan	China	ATA08	F4b1	Ko et al., 2014
SChina_Taiwan_ATA09	Atayal	SChina_Taiwan	Taiwan	China	ATA09	M7b1a2a1b1	Ko et al., 2014
SChina_Taiwan_ATA10	Atayal	SChina_Taiwan	Taiwan	China	ATA10	M7b1a2a1	Ko et al., 2014
SChina_Taiwan_ATA11	Atayal	SChina_Taiwan	Taiwan	China	ATA11	F4b1	Ko et al., 2014
SChina_Taiwan_ATA12	Atayal	SChina_Taiwan	Taiwan	China	ATA12	M7b1a2a1b1	Ko et al., 2014
SChina_Taiwan_ATA13	Atayal	SChina_Taiwan	Taiwan	China	ATA13	E2b	Ko et al., 2014
SChina_Taiwan_ATA14	Atayal	SChina_Taiwan	Taiwan	China	ATA14	E1a1a1	Ko et al., 2014
SChina_Taiwan_ATA15	Atayal	SChina_Taiwan	Taiwan	China	ATA15	M7b1a2a1b1	Ko et al., 2014
SChina_Taiwan_ATA16	Atayal	SChina_Taiwan	Taiwan	China	ATA16	M7b1a2a1	Ko et al., 2014
SChina_Taiwan_ATA17	Atayal	SChina_Taiwan	Taiwan	China	ATA17	B4a2a2	Ko et al., 2014
SChina_Taiwan_ATA18	Atayal	SChina_Taiwan	Taiwan	China	ATA18	B4b1a2f	Ko et al., 2014
SChina_Taiwan_ATA19	Atayal	SChina_Taiwan	Taiwan	China	ATA19	M7b1a2a1b	Ko et al., 2014
SChina_Taiwan_ATA20	Atayal	SChina_Taiwan	Taiwan	China	ATA20	F4b1	Ko et al., 2014
SChina_Taiwan_ATA21	Atayal	SChina_Taiwan	Taiwan	China	ATA21	M7b1a2a1b1	Ko et al., 2014
SChina_Taiwan_ATA22	Atayal	SChina_Taiwan	Taiwan	China	ATA22	Y2a	Ko et al., 2014
SChina_Taiwan_ATA23	Atayal	SChina_Taiwan	Taiwan	China	ATA23	M7b1a2a1b1	Ko et al., 2014
SChina_Taiwan_ATA24	Atayal	SChina_Taiwan	Taiwan	China	ATA24	M7b1a2a1b1	Ko et al., 2014
SChina_Taiwan_ATA25	Atayal	SChina_Taiwan	Taiwan	China	ATA25	M7b1a2a1b1	Ko et al., 2014
SChina_Taiwan_ATA26	Atayal	SChina_Taiwan	Taiwan	China	ATA26	E2b	Ko et al., 2014
SChina_Taiwan_ATA27	Atayal	SChina_Taiwan	Taiwan	China	ATA27	E2b	Ko et al., 2014
SChina_Taiwan_ATA28	Atayal	SChina_Taiwan	Taiwan	China	ATA28	M7b1a2a1	Ko et al., 2014
SChina_Taiwan_ATA29	Atayal	SChina_Taiwan	Taiwan	China	ATA29	F4b1	Ko et al., 2014
SChina_Taiwan_ATA30	Atayal	SChina_Taiwan	Taiwan	China	ATA30	D4i3	Ko et al., 2014
SChina_Taiwan_ATA31	Atayal	SChina_Taiwan	Taiwan	China	ATA31	F4b1	Ko et al., 2014
SChina_Taiwan_ATA32	Atayal	SChina_Taiwan	Taiwan	China	ATA32	F4b1	Ko et al., 2014
SChina_Taiwan_ATA33	Atayal	SChina_Taiwan	Taiwan	China	ATA33	E1a1a	Ko et al., 2014
SChina_Taiwan_ATA34	Atayal	SChina_Taiwan	Taiwan	China	ATA34	M7b1a2a1b1	Ko et al., 2014
SChina_Taiwan_ATA35	Atayal	SChina_Taiwan	Taiwan	China	ATA35	B4a2a2	Ko et al., 2014
SChina_Taiwan_ATA36	Atayal	SChina_Taiwan	Taiwan	China	ATA36	N9a10a2a	Ko et al., 2014
SChina_Taiwan_ATA37	Atayal	SChina_Taiwan	Taiwan	China	ATA37	D6a2	Ko et al., 2014
SChina_Taiwan_ATA38	Atayal	SChina_Taiwan	Taiwan	China	ATA38	M7b1a2a1a	Ko et al., 2014
SChina_Taiwan_ATA39	Atayal	SChina_Taiwan	Taiwan	China	ATA39	F4b1	Ko et al., 2014
SChina_Taiwan_ATA40	Atayal	SChina_Taiwan	Taiwan	China	ATA40	F4b1	Ko et al., 2014
SChina_Taiwan_ATA41	Atayal	SChina_Taiwan	Taiwan	China	ATA41	F4b1	Ko et al., 2014
SChina_Taiwan_ATA42	Atayal	SChina_Taiwan	Taiwan	China	ATA42	M7b1a2a1b1	Ko et al., 2014
SChina_Taiwan_ATA43	Atayal	SChina_Taiwan	Taiwan	China	ATA43	M7b1a2a1b1	Ko et al., 2014
SChina_Taiwan_ATA44	Atayal	SChina_Taiwan	Taiwan	China	ATA44	E1a1a1	Ko et al., 2014
SChina_Taiwan_ATA45	Atayal	SChina_Taiwan	Taiwan	China	ATA45	N9a10a2a	Ko et al., 2014
SChina_Taiwan_ATA46	Atayal	SChina_Taiwan	Taiwan	China	ATA46	E1a1a1	Ko et al., 2014
SChina_Taiwan_ATA47	Atayal	SChina_Taiwan	Taiwan	China	ATA47	M7b1a2a1	Ko et al., 2014
SChina_Taiwan_ATA48	Atayal	SChina_Taiwan	Taiwan	China	ATA48	F4b1	Ko et al., 2014
SChina_Taiwan_ATA49	Atayal	SChina_Taiwan	Taiwan	China	ATA49	M7b1a2a1b1	Ko et al., 2014
SChina_Taiwan_ATA50	Atayal	SChina_Taiwan	Taiwan	China	ATA50	N9a10a2a	Ko et al., 2014
SChina_Taiwan_BUN01	Bunun	SChina_Taiwan	Taiwan	China	BUN01	M7c1c1	Ko et al., 2014
SChina_Taiwan_BUN02	Bunun	SChina_Taiwan	Taiwan	China	BUN02	B4b1a2g	Ko et al., 2014
SChina_Taiwan_BUN03	Bunun	SChina_Taiwan	Taiwan	China	BUN03	B4b1a2g1	Ko et al., 2014
SChina_Taiwan_BUN04	Bunun	SChina_Taiwan	Taiwan	China	BUN04	M7c1c1	Ko et al., 2014
SChina_Taiwan_BUN05	Bunun	SChina_Taiwan	Taiwan	China	BUN05	B4b1a2g	Ko et al., 2014
SChina_Taiwan_BUN06	Bunun	SChina_Taiwan	Taiwan	China	BUN06	F3b1a2	Ko et al., 2014
SChina_Taiwan_BUN07	Bunun	SChina_Taiwan	Taiwan	China	BUN07	F1a4a1	Ko et al., 2014
SChina_Taiwan_BUN08	Bunun	SChina_Taiwan	Taiwan	China	BUN08	B5a2a2b1a	Ko et al., 2014
SChina_Taiwan_BUN09	Bunun	SChina_Taiwan	Taiwan	China	BUN09	F4b1	Ko et al., 2014
SChina_Taiwan_BUN10	Bunun	SChina_Taiwan	Taiwan	China	BUN10	E1a1a1	Ko et al., 2014
SChina_Taiwan_BUN11	Bunun	SChina_Taiwan	Taiwan	China	BUN11	B4b1a2g	Ko et al., 2014
SChina_Taiwan_BUN12	Bunun	SChina_Taiwan	Taiwan	China	BUN12	B4b1a2g1	Ko et al., 2014
SChina_Taiwan_BUN13	Bunun	SChina_Taiwan	Taiwan	China	BUN13	E1a1a1	Ko et al., 2014
SChina_Taiwan_BUN14	Bunun	SChina_Taiwan	Taiwan	China	BUN14	F1a3a3a	Ko et al., 2014
SChina_Taiwan_BUN15	Bunun	SChina_Taiwan	Taiwan	China	BUN15	A5b1c1	Ko et al., 2014
SChina_Taiwan_BUN16	Bunun	SChina_Taiwan	Taiwan	China	BUN16	B4b1a2g1	Ko et al., 2014
SChina_Taiwan_BUN17	Bunun	SChina_Taiwan	Taiwan	China	BUN17	F1a1d	Ko et al., 2014
SChina_Taiwan_BUN18	Bunun	SChina_Taiwan	Taiwan	China	BUN18	B5a2a2b1a	Ko et al., 2014
SChina_Taiwan_BUN19	Bunun	SChina_Taiwan	Taiwan	China	BUN19	F3b1a+16093	Ko et al., 2014
SChina_Taiwan_BUN20	Bunun	SChina_Taiwan	Taiwan	China	BUN20	R9c1a2	Ko et al., 2014
SChina_Taiwan_BUN21	Bunun	SChina_Taiwan	Taiwan	China	BUN21	F4b1	Ko et al., 2014
SChina_Taiwan_BUN22	Bunun	SChina_Taiwan	Taiwan	China	BUN22	B4b1a2g	Ko et al., 2014
SChina_Taiwan_BUN23	Bunun	SChina_Taiwan	Taiwan	China	BUN23	B4b1a2g1	Ko et al., 2014
SChina_Taiwan_BUN24	Bunun	SChina_Taiwan	Taiwan	China	BUN24	B4b1a2f	Ko et al., 2014
SChina_Taiwan_BUN25	Bunun	SChina_Taiwan	Taiwan	China	BUN25	F1a1d	Ko et al., 2014
SChina_Taiwan_BUN26	Bunun	SChina_Taiwan	Taiwan	China	BUN26	M7c1c3	Ko et al., 2014
SChina_Taiwan_BUN27	Bunun	SChina_Taiwan	Taiwan	China	BUN27	D5b3a1	Ko et al., 2014
SChina_Taiwan_BUN28	Bunun	SChina_Taiwan	Taiwan	China	BUN28	F3b1a+16093	Ko et al., 2014
SChina_Taiwan_BUN29	Bunun	SChina_Taiwan	Taiwan	China	BUN29	F4b1	Ko et al., 2014
SChina_Taiwan_BUN30	Bunun	SChina_Taiwan	Taiwan	China	BUN30	B4b1a2g1	Ko et al., 2014
SChina_Taiwan_BUN31	Bunun	SChina_Taiwan	Taiwan	China	BUN31	F4b1	Ko et al., 2014
SChina_Taiwan_BUN32	Bunun	SChina_Taiwan	Taiwan	China	BUN32	F4b1	Ko et al., 2014
SChina_Taiwan_BUN33	Bunun	SChina_Taiwan	Taiwan	China	BUN33	F3b1a+16093	Ko et al., 2014
SChina_Taiwan_BUN34	Bunun	SChina_Taiwan	Taiwan	China	BUN34	F4b1	Ko et al., 2014
SChina_Taiwan_BUN35	Bunun	SChina_Taiwan	Taiwan	China	BUN35	B4b1a2f	Ko et al., 2014
SChina_Taiwan_BUN36	Bunun	SChina_Taiwan	Taiwan	China	BUN36	B5a2a2b1	Ko et al., 2014
SChina_Taiwan_BUN37	Bunun	SChina_Taiwan	Taiwan	China	BUN37	F4b1	Ko et al., 2014
SChina_Taiwan_BUN38	Bunun	SChina_Taiwan	Taiwan	China	BUN38	B5a2a2b1a	Ko et al., 2014
SChina_Taiwan_BUN39	Bunun	SChina_Taiwan	Taiwan	China	BUN39	B4b1a2b2	Ko et al., 2014
SChina_Taiwan_BUN40	Bunun	SChina_Taiwan	Taiwan	China	BUN40	E2b1	Ko et al., 2014
SChina_Taiwan_BUN41	Bunun	SChina_Taiwan	Taiwan	China	BUN41	B4b1a2g1	Ko et al., 2014
SChina_Taiwan_BUN42	Bunun	SChina_Taiwan	Taiwan	China	BUN42	B5a2a2b1a	Ko et al., 2014
SChina_Taiwan_BUN43	Bunun	SChina_Taiwan	Taiwan	China	BUN43	F4b1	Ko et al., 2014
SChina_Taiwan_BUN44	Bunun	SChina_Taiwan	Taiwan	China	BUN44	B5a2a2b1a	Ko et al., 2014
SChina_Taiwan_BUN45	Bunun	SChina_Taiwan	Taiwan	China	BUN45	F4b1	Ko et al., 2014
SChina_Taiwan_BUN46	Bunun	SChina_Taiwan	Taiwan	China	BUN46	B4b1a2g	Ko et al., 2014
SChina_Taiwan_BUN47	Bunun	SChina_Taiwan	Taiwan	China	BUN47	B4b1a2g1	Ko et al., 2014
SChina_Taiwan_BUN48	Bunun	SChina_Taiwan	Taiwan	China	BUN48	B4b1a2f	Ko et al., 2014
SChina_Taiwan_BUN49	Bunun	SChina_Taiwan	Taiwan	China	BUN49	F1a3a1	Ko et al., 2014
SChina_Taiwan_BUN50	Bunun	SChina_Taiwan	Taiwan	China	BUN50	B4b1a2g	Ko et al., 2014
SChina_Taiwan_KB67	Bumun	SChina_Taiwan	Taiwan	China	KU521398	B4b1a2	Brandão et al., 2016
SChina_Taiwan_KB71	Bumun	SChina_Taiwan	Taiwan	China	KU521399	B4b1a2	Brandão et al., 2016
SChina_Taiwan_TSO01	Tsou	SChina_Taiwan	Taiwan	China	TSO01	M7c1a4b	Ko et al., 2014
SChina_Taiwan_TSO02	Tsou	SChina_Taiwan	Taiwan	China	TSO02	F1a1d	Ko et al., 2014
SChina_Taiwan_TSO03	Tsou	SChina_Taiwan	Taiwan	China	TSO03	R9c1a2	Ko et al., 2014
SChina_Taiwan_TSO04	Tsou	SChina_Taiwan	Taiwan	China	TSO04	R9c1a2	Ko et al., 2014
SChina_Taiwan_TSO05	Tsou	SChina_Taiwan	Taiwan	China	TSO05	F1a1d	Ko et al., 2014
SChina_Taiwan_TSO06	Tsou	SChina_Taiwan	Taiwan	China	TSO06	R9c1a2	Ko et al., 2014
SChina_Taiwan_TSO07	Tsou	SChina_Taiwan	Taiwan	China	TSO07	E2b1	Ko et al., 2014
SChina_Taiwan_TSO08	Tsou	SChina_Taiwan	Taiwan	China	TSO08	M7c1a4b	Ko et al., 2014
SChina_Taiwan_TSO09	Tsou	SChina_Taiwan	Taiwan	China	TSO09	F1a4a1	Ko et al., 2014
SChina_Taiwan_TSO10	Tsou	SChina_Taiwan	Taiwan	China	TSO10	F1a4a1	Ko et al., 2014
SChina_Taiwan_TSO11	Tsou	SChina_Taiwan	Taiwan	China	TSO11	F1a3a3a	Ko et al., 2014
SChina_Taiwan_TSO12	Tsou	SChina_Taiwan	Taiwan	China	TSO12	F1a1d	Ko et al., 2014
SChina_Taiwan_TSO13	Tsou	SChina_Taiwan	Taiwan	China	TSO13	B4a1a	Ko et al., 2014
SChina_Taiwan_TSO14	Tsou	SChina_Taiwan	Taiwan	China	TSO14	R9c1a2	Ko et al., 2014
SChina_Taiwan_TSO15	Tsou	SChina_Taiwan	Taiwan	China	TSO15	R9c1a2	Ko et al., 2014
SChina_Taiwan_TSO16	Tsou	SChina_Taiwan	Taiwan	China	TSO16	B4b1a2g	Ko et al., 2014
SChina_Taiwan_TSO17	Tsou	SChina_Taiwan	Taiwan	China	TSO17	B4b1a2f	Ko et al., 2014
SChina_Taiwan_TSO18	Tsou	SChina_Taiwan	Taiwan	China	TSO18	D4a7	Ko et al., 2014
SChina_Taiwan_TSO19	Tsou	SChina_Taiwan	Taiwan	China	TSO19	R9b1a2	Ko et al., 2014
SChina_Taiwan_TSO20	Tsou	SChina_Taiwan	Taiwan	China	TSO20	R9b1a2	Ko et al., 2014
SChina_Taiwan_TSO21	Tsou	SChina_Taiwan	Taiwan	China	TSO21	B4b1a2f	Ko et al., 2014
SChina_Taiwan_TSO22	Tsou	SChina_Taiwan	Taiwan	China	TSO22	F1a3a3a	Ko et al., 2014
SChina_Taiwan_TSO23	Tsou	SChina_Taiwan	Taiwan	China	TSO23	F1a4a1	Ko et al., 2014
SChina_Taiwan_TSO24	Tsou	SChina_Taiwan	Taiwan	China	TSO24	F1a4a1	Ko et al., 2014
SChina_Taiwan_TSO25	Tsou	SChina_Taiwan	Taiwan	China	TSO25	B4a1a	Ko et al., 2014
SChina_Taiwan_TSO26	Tsou	SChina_Taiwan	Taiwan	China	TSO26	R9c1a2	Ko et al., 2014
SChina_Taiwan_TSO27	Tsou	SChina_Taiwan	Taiwan	China	TSO27	E1a1a1	Ko et al., 2014
SChina_Taiwan_TSO28	Tsou	SChina_Taiwan	Taiwan	China	TSO28	F3b1a2	Ko et al., 2014
SChina_Taiwan_TSO29	Tsou	SChina_Taiwan	Taiwan	China	TSO29	E1a1a1	Ko et al., 2014
SChina_Taiwan_TSO31	Tsou	SChina_Taiwan	Taiwan	China	TSO31	B4b1a2f	Ko et al., 2014
SChina_Taiwan_TSO32	Tsou	SChina_Taiwan	Taiwan	China	TSO32	B5a2a2b1	Ko et al., 2014
SChina_Taiwan_TSO33	Tsou	SChina_Taiwan	Taiwan	China	TSO33	R9c1a2	Ko et al., 2014
SChina_Taiwan_TSO34	Tsou	SChina_Taiwan	Taiwan	China	TSO34	F1a3a3a	Ko et al., 2014
SChina_Taiwan_TSO36	Tsou	SChina_Taiwan	Taiwan	China	TSO36	B4b1a2f	Ko et al., 2014
SChina_Taiwan_TSO37	Tsou	SChina_Taiwan	Taiwan	China	TSO37	B4a1a	Ko et al., 2014
SChina_Taiwan_TSO38	Tsou	SChina_Taiwan	Taiwan	China	TSO38	R9c1a2	Ko et al., 2014
SChina_Taiwan_TSO39	Tsou	SChina_Taiwan	Taiwan	China	TSO39	F1a1d	Ko et al., 2014
SChina_Taiwan_TSO40	Tsou	SChina_Taiwan	Taiwan	China	TSO40	R9c1a2	Ko et al., 2014
SChina_Taiwan_TSO41	Tsou	SChina_Taiwan	Taiwan	China	TSO41	F1a3a3a	Ko et al., 2014
SChina_Taiwan_TSO42	Tsou	SChina_Taiwan	Taiwan	China	TSO42	B4a1a	Ko et al., 2014
SChina_Taiwan_TSO43	Tsou	SChina_Taiwan	Taiwan	China	TSO43	M7c1a4b	Ko et al., 2014
SChina_Taiwan_TSO44	Tsou	SChina_Taiwan	Taiwan	China	TSO44	R9c1a2	Ko et al., 2014
SChina_Taiwan_TSO45	Tsou	SChina_Taiwan	Taiwan	China	TSO45	R9c1a2	Ko et al., 2014
SChina_Taiwan_TSO46	Tsou	SChina_Taiwan	Taiwan	China	TSO46	F3b1a2	Ko et al., 2014
SChina_Taiwan_TSO47	Tsou	SChina_Taiwan	Taiwan	China	TSO47	M7c1a4b	Ko et al., 2014
SChina_Taiwan_TSO48	Tsou	SChina_Taiwan	Taiwan	China	TSO48	M7c1a4b	Ko et al., 2014
SChina_Taiwan_TSO49	Tsou	SChina_Taiwan	Taiwan	China	TSO49	F4b1	Ko et al., 2014
SChina_Taiwan_TSO50	Tsou	SChina_Taiwan	Taiwan	China	TSO50	F1a4a1	Ko et al., 2014
SChina_Taiwan_KT11	Tsou	SChina_Taiwan	Taiwan	China	KU521462	N9a10a	Brandão et al., 2016
SChina_Taiwan_KT17	Tsou	SChina_Taiwan	Taiwan	China	KU521485	Y2a	Brandão et al., 2016
SChina_Taiwan_KT55	Tsou	SChina_Taiwan	Taiwan	China	KU521400	B4b1a2	Brandão et al., 2016
SChina_Taiwan_RUK01	Rukai	SChina_Taiwan	Taiwan	China	RUK01	D5b3a1	Ko et al., 2014
SChina_Taiwan_RUK02	Rukai	SChina_Taiwan	Taiwan	China	RUK02	D5b3a	Ko et al., 2014
SChina_Taiwan_RUK03	Rukai	SChina_Taiwan	Taiwan	China	RUK03	M7c1c3	Ko et al., 2014
SChina_Taiwan_RUK04	Rukai	SChina_Taiwan	Taiwan	China	RUK04	D5b3a1	Ko et al., 2014
SChina_Taiwan_RUK05	Rukai	SChina_Taiwan	Taiwan	China	RUK05	B4a1a	Ko et al., 2014
SChina_Taiwan_RUK06	Rukai	SChina_Taiwan	Taiwan	China	RUK06	D5b3a	Ko et al., 2014
SChina_Taiwan_RUK07	Rukai	SChina_Taiwan	Taiwan	China	RUK07	D5b3a	Ko et al., 2014
SChina_Taiwan_RUK08	Rukai	SChina_Taiwan	Taiwan	China	RUK08	B4a2a3	Ko et al., 2014
SChina_Taiwan_RUK09	Rukai	SChina_Taiwan	Taiwan	China	RUK09	R9c1a1	Ko et al., 2014
SChina_Taiwan_RUK10	Rukai	SChina_Taiwan	Taiwan	China	RUK10	F3b1a2	Ko et al., 2014
SChina_Taiwan_RUK11	Rukai	SChina_Taiwan	Taiwan	China	RUK11	D5b3a1	Ko et al., 2014
SChina_Taiwan_RUK12	Rukai	SChina_Taiwan	Taiwan	China	RUK12	B5a2a2a2	Ko et al., 2014
SChina_Taiwan_RUK13	Rukai	SChina_Taiwan	Taiwan	China	RUK13	D5b3a	Ko et al., 2014
SChina_Taiwan_RUK14	Rukai	SChina_Taiwan	Taiwan	China	RUK14	F3b1a2	Ko et al., 2014
SChina_Taiwan_RUK15	Rukai	SChina_Taiwan	Taiwan	China	RUK15	D5b3a	Ko et al., 2014
SChina_Taiwan_RUK16	Rukai	SChina_Taiwan	Taiwan	China	RUK16	B4a1a	Ko et al., 2014
SChina_Taiwan_RUK17	Rukai	SChina_Taiwan	Taiwan	China	RUK17	D5b3a1	Ko et al., 2014
SChina_Taiwan_RUK18	Rukai	SChina_Taiwan	Taiwan	China	RUK18	M7c1c3	Ko et al., 2014
SChina_Taiwan_RUK19	Rukai	SChina_Taiwan	Taiwan	China	RUK19	F3b1a2	Ko et al., 2014
SChina_Taiwan_RUK20	Rukai	SChina_Taiwan	Taiwan	China	RUK20	D5b3a1	Ko et al., 2014
SChina_Taiwan_RUK21	Rukai	SChina_Taiwan	Taiwan	China	RUK21	D5b3a1	Ko et al., 2014
SChina_Taiwan_RUK22	Rukai	SChina_Taiwan	Taiwan	China	RUK22	R9c1a1	Ko et al., 2014
SChina_Taiwan_RUK23	Rukai	SChina_Taiwan	Taiwan	China	RUK23	M7c1c3	Ko et al., 2014
SChina_Taiwan_RUK24	Rukai	SChina_Taiwan	Taiwan	China	RUK24	B4a2a3	Ko et al., 2014
SChina_Taiwan_RUK25	Rukai	SChina_Taiwan	Taiwan	China	RUK25	D5b3a	Ko et al., 2014
SChina_Taiwan_RUK26	Rukai	SChina_Taiwan	Taiwan	China	RUK26	D5b3a1	Ko et al., 2014
SChina_Taiwan_RUK27	Rukai	SChina_Taiwan	Taiwan	China	RUK27	F3b1a2	Ko et al., 2014
SChina_Taiwan_RUK28	Rukai	SChina_Taiwan	Taiwan	China	RUK28	F1a3+16311	Ko et al., 2014
SChina_Taiwan_RUK29	Rukai	SChina_Taiwan	Taiwan	China	RUK29	B5a2a2a1	Ko et al., 2014
SChina_Taiwan_RUK30	Rukai	SChina_Taiwan	Taiwan	China	RUK30	F3b1a2	Ko et al., 2014
SChina_Taiwan_RUK31	Rukai	SChina_Taiwan	Taiwan	China	RUK31	D5b3a1	Ko et al., 2014
SChina_Taiwan_RUK32	Rukai	SChina_Taiwan	Taiwan	China	RUK32	F3b1a2	Ko et al., 2014
SChina_Taiwan_RUK33	Rukai	SChina_Taiwan	Taiwan	China	RUK33	D5b3a1	Ko et al., 2014
SChina_Taiwan_RUK34	Rukai	SChina_Taiwan	Taiwan	China	RUK34	D5b3a1	Ko et al., 2014
SChina_Taiwan_RUK35	Rukai	SChina_Taiwan	Taiwan	China	RUK35	D5b3a1	Ko et al., 2014
SChina_Taiwan_RUK36	Rukai	SChina_Taiwan	Taiwan	China	RUK36	B5a2a2a1	Ko et al., 2014
SChina_Taiwan_RUK37	Rukai	SChina_Taiwan	Taiwan	China	RUK37	D5a2a1b	Ko et al., 2014
SChina_Taiwan_RUK38	Rukai	SChina_Taiwan	Taiwan	China	RUK38	F3b1a2	Ko et al., 2014
SChina_Taiwan_RUK39	Rukai	SChina_Taiwan	Taiwan	China	RUK39	F3b1a2	Ko et al., 2014
SChina_Taiwan_RUK40	Rukai	SChina_Taiwan	Taiwan	China	RUK40	D5b3a1	Ko et al., 2014
SChina_Taiwan_RUK41	Rukai	SChina_Taiwan	Taiwan	China	RUK41	D5b3a1	Ko et al., 2014
SChina_Taiwan_RUK42	Rukai	SChina_Taiwan	Taiwan	China	RUK42	F3b1a2	Ko et al., 2014
SChina_Taiwan_RUK43	Rukai	SChina_Taiwan	Taiwan	China	RUK43	F1a1d	Ko et al., 2014
SChina_Taiwan_RUK44	Rukai	SChina_Taiwan	Taiwan	China	RUK44	D5b3a1	Ko et al., 2014
SChina_Taiwan_RUK45	Rukai	SChina_Taiwan	Taiwan	China	RUK45	D5b3a1	Ko et al., 2014
SChina_Taiwan_RUK46	Rukai	SChina_Taiwan	Taiwan	China	RUK46	D5b3a1	Ko et al., 2014
SChina_Taiwan_RUK47	Rukai	SChina_Taiwan	Taiwan	China	RUK47	B5a2a2a1	Ko et al., 2014
SChina_Taiwan_RUK48	Rukai	SChina_Taiwan	Taiwan	China	RUK48	F3b1a2	Ko et al., 2014
SChina_Taiwan_RUK49	Rukai	SChina_Taiwan	Taiwan	China	RUK49	D5b3a1	Ko et al., 2014
SChina_Taiwan_RUK50	Rukai	SChina_Taiwan	Taiwan	China	RUK50	D5b3a1	Ko et al., 2014
SChina_Taiwan_HAK02	Hakka	SChina_Taiwan	Taiwan	China	HAK02	M9a	Ko et al., 2014
SChina_Taiwan_HAK03	Hakka	SChina_Taiwan	Taiwan	China	HAK03	D4b2b2b	Ko et al., 2014
SChina_Taiwan_HAK04	Hakka	SChina_Taiwan	Taiwan	China	HAK04	F2b1	Ko et al., 2014
SChina_Taiwan_HAK06	Hakka	SChina_Taiwan	Taiwan	China	HAK06	A5b1c1	Ko et al., 2014
SChina_Taiwan_HAK07	Hakka	SChina_Taiwan	Taiwan	China	HAK07	R+16189	Ko et al., 2014
SChina_Taiwan_HAK09	Hakka	SChina_Taiwan	Taiwan	China	HAK09	B4c1b2c2	Ko et al., 2014
SChina_Taiwan_HAK11	Hakka	SChina_Taiwan	Taiwan	China	HAK11	N9a1	Ko et al., 2014
SChina_Taiwan_HAK12	Hakka	SChina_Taiwan	Taiwan	China	HAK12	M8a2	Ko et al., 2014
SChina_Taiwan_HAK13	Hakka	SChina_Taiwan	Taiwan	China	HAK13	M7c1c1a	Ko et al., 2014
SChina_Taiwan_HAK14	Hakka	SChina_Taiwan	Taiwan	China	HAK14	B4a5	Ko et al., 2014
SChina_Taiwan_HAK15	Hakka	SChina_Taiwan	Taiwan	China	HAK15	B4c1b2a2	Ko et al., 2014
SChina_Taiwan_HAK16	Hakka	SChina_Taiwan	Taiwan	China	HAK16	M7c1a3	Ko et al., 2014
SChina_Taiwan_HAK17	Hakka	SChina_Taiwan	Taiwan	China	HAK17	B5a1c1a	Ko et al., 2014
SChina_Taiwan_HAK18	Hakka	SChina_Taiwan	Taiwan	China	HAK18	M7b1a1+(16192)	Ko et al., 2014
SChina_Taiwan_HAK19	Hakka	SChina_Taiwan	Taiwan	China	HAK19	D4b2b7	Ko et al., 2014
SChina_Taiwan_HAK20	Hakka	SChina_Taiwan	Taiwan	China	HAK20	B4b1c2	Ko et al., 2014
SChina_Taiwan_HAK21	Hakka	SChina_Taiwan	Taiwan	China	HAK21	C7a2a	Ko et al., 2014
SChina_Taiwan_HAK22	Hakka	SChina_Taiwan	Taiwan	China	HAK22	B4a1a	Ko et al., 2014
SChina_Taiwan_HAK23	Hakka	SChina_Taiwan	Taiwan	China	HAK23	D5a2a1b	Ko et al., 2014
SChina_Taiwan_HAK24	Hakka	SChina_Taiwan	Taiwan	China	HAK24	B4b1a2b2	Ko et al., 2014
SChina_Taiwan_HAK25	Hakka	SChina_Taiwan	Taiwan	China	HAK25	R30	Ko et al., 2014
SChina_Taiwan_HAK26	Hakka	SChina_Taiwan	Taiwan	China	HAK26	G2b1a	Ko et al., 2014
SChina_Taiwan_HAK27	Hakka	SChina_Taiwan	Taiwan	China	HAK27	R30	Ko et al., 2014
SChina_Taiwan_HAK29	Hakka	SChina_Taiwan	Taiwan	China	HAK29	N9a11	Ko et al., 2014
SChina_Taiwan_HAK30	Hakka	SChina_Taiwan	Taiwan	China	HAK30	D4	Ko et al., 2014
SChina_Taiwan_HAK31	Hakka	SChina_Taiwan	Taiwan	China	HAK31	C7	Ko et al., 2014
SChina_Taiwan_HAK32	Hakka	SChina_Taiwan	Taiwan	China	HAK32	R9b1a2b	Ko et al., 2014
SChina_Taiwan_HAK33	Hakka	SChina_Taiwan	Taiwan	China	HAK33	D4a8	Ko et al., 2014
SChina_Taiwan_HAK34	Hakka	SChina_Taiwan	Taiwan	China	HAK34	N9a11	Ko et al., 2014
SChina_Taiwan_HAK35	Hakka	SChina_Taiwan	Taiwan	China	HAK35	B4a1c5	Ko et al., 2014
SChina_Taiwan_HAK36	Hakka	SChina_Taiwan	Taiwan	China	HAK36	D4a7	Ko et al., 2014
SChina_Taiwan_HAK37	Hakka	SChina_Taiwan	Taiwan	China	HAK37	M7c1c1a1	Ko et al., 2014
SChina_Taiwan_HAK38	Hakka	SChina_Taiwan	Taiwan	China	HAK38	B4a1c5	Ko et al., 2014
SChina_Taiwan_HAK39	Hakka	SChina_Taiwan	Taiwan	China	HAK39	B4a2a3	Ko et al., 2014
SChina_Taiwan_HAK40	Hakka	SChina_Taiwan	Taiwan	China	HAK40	B4a2a	Ko et al., 2014
SChina_Taiwan_HAK41	Hakka	SChina_Taiwan	Taiwan	China	HAK41	B5a2a2a1	Ko et al., 2014
SChina_Taiwan_HAK42	Hakka	SChina_Taiwan	Taiwan	China	HAK42	M10a1a1b2	Ko et al., 2014
SChina_Taiwan_HAK43	Hakka	SChina_Taiwan	Taiwan	China	HAK43	E1a1a1b	Ko et al., 2014
SChina_Taiwan_HAK44	Hakka	SChina_Taiwan	Taiwan	China	HAK44	B5b5	Ko et al., 2014
SChina_Taiwan_HAK45	Hakka	SChina_Taiwan	Taiwan	China	HAK45	F1a1a	Ko et al., 2014
SChina_Taiwan_HAK46	Hakka	SChina_Taiwan	Taiwan	China	HAK46	D4a7	Ko et al., 2014
SChina_Taiwan_HAK47	Hakka	SChina_Taiwan	Taiwan	China	HAK47	G2b1a	Ko et al., 2014
SChina_Taiwan_HAK48	Hakka	SChina_Taiwan	Taiwan	China	HAK48	F3a1	Ko et al., 2014
SChina_Taiwan_HAK49	Hakka	SChina_Taiwan	Taiwan	China	HAK49	B4a5	Ko et al., 2014
SChina_Taiwan_HAK50	Hakka	SChina_Taiwan	Taiwan	China	HAK50	M7c1c1a	Ko et al., 2014
SChina_Taiwan_HAN01	Minnan	SChina_Taiwan	Taiwan	China	HAN01	D4j+(16286)	Ko et al., 2014
SChina_Taiwan_HAN02	Minnan	SChina_Taiwan	Taiwan	China	HAN02	R9b1a2b	Ko et al., 2014
SChina_Taiwan_HAN03	Minnan	SChina_Taiwan	Taiwan	China	HAN03	B5a1c1	Ko et al., 2014
SChina_Taiwan_HAN04	Minnan	SChina_Taiwan	Taiwan	China	HAN04	D5b1c1	Ko et al., 2014
SChina_Taiwan_HAN05	Minnan	SChina_Taiwan	Taiwan	China	HAN05	M7c2b	Ko et al., 2014
SChina_Taiwan_HAN06	Minnan	SChina_Taiwan	Taiwan	China	HAN06	B4a1c5	Ko et al., 2014
SChina_Taiwan_HAN07	Minnan	SChina_Taiwan	Taiwan	China	HAN07	R+16189	Ko et al., 2014
SChina_Taiwan_HAN08	Minnan	SChina_Taiwan	Taiwan	China	HAN08	R+16189	Ko et al., 2014
SChina_Taiwan_HAN09	Minnan	SChina_Taiwan	Taiwan	China	HAN09	D4a7	Ko et al., 2014
SChina_Taiwan_HAN10	Minnan	SChina_Taiwan	Taiwan	China	HAN10	M7c1a3	Ko et al., 2014
SChina_Taiwan_HAN11	Minnan	SChina_Taiwan	Taiwan	China	HAN11	M9a1a3	Ko et al., 2014
SChina_Taiwan_HAN12	Minnan	SChina_Taiwan	Taiwan	China	HAN12	M11b1	Ko et al., 2014
SChina_Taiwan_HAN13	Minnan	SChina_Taiwan	Taiwan	China	HAN13	D4a7	Ko et al., 2014
SChina_Taiwan_HAN14	Minnan	SChina_Taiwan	Taiwan	China	HAN14	M9a1a	Ko et al., 2014
SChina_Taiwan_HAN15	Minnan	SChina_Taiwan	Taiwan	China	HAN15	D4a8	Ko et al., 2014
SChina_Taiwan_HAN16	Minnan	SChina_Taiwan	Taiwan	China	HAN16	B4a1c5	Ko et al., 2014
SChina_Taiwan_HAN17	Minnan	SChina_Taiwan	Taiwan	China	HAN17	D5a2a1b1	Ko et al., 2014
SChina_Taiwan_HAN18	Minnan	SChina_Taiwan	Taiwan	China	HAN18	B5a1a	Ko et al., 2014
SChina_Taiwan_HAN19	Minnan	SChina_Taiwan	Taiwan	China	HAN19	B4c1b2c1	Ko et al., 2014
SChina_Taiwan_HAN20	Minnan	SChina_Taiwan	Taiwan	China	HAN20	B5b2c	Ko et al., 2014
SChina_Taiwan_HAN21	Minnan	SChina_Taiwan	Taiwan	China	HAN21	M7c1c	Ko et al., 2014
SChina_Taiwan_HAN22	Minnan	SChina_Taiwan	Taiwan	China	HAN22	N9a10+16311	Ko et al., 2014
SChina_Taiwan_HAN23	Minnan	SChina_Taiwan	Taiwan	China	HAN23	D5b3	Ko et al., 2014
SChina_Taiwan_HAN24	Minnan	SChina_Taiwan	Taiwan	China	HAN24	F1c1a1	Ko et al., 2014
SChina_Taiwan_HAN25	Minnan	SChina_Taiwan	Taiwan	China	HAN25	F1a1c	Ko et al., 2014
SChina_Taiwan_HAN26	Minnan	SChina_Taiwan	Taiwan	China	HAN26	G3a2	Ko et al., 2014
SChina_Taiwan_HAN27	Minnan	SChina_Taiwan	Taiwan	China	HAN27	Y1	Ko et al., 2014
SChina_Taiwan_HAN28	Minnan	SChina_Taiwan	Taiwan	China	HAN28	M7b1a1e2	Ko et al., 2014
SChina_Taiwan_HAN29	Minnan	SChina_Taiwan	Taiwan	China	HAN29	B4c2c	Ko et al., 2014
SChina_Taiwan_HAN30	Minnan	SChina_Taiwan	Taiwan	China	HAN30	D6c	Ko et al., 2014
SChina_Taiwan_HAN31	Minnan	SChina_Taiwan	Taiwan	China	HAN31	M7b1a1f	Ko et al., 2014
SChina_Taiwan_HAN32	Minnan	SChina_Taiwan	Taiwan	China	HAN32	Z3d	Ko et al., 2014
SChina_Taiwan_HAN33	Minnan	SChina_Taiwan	Taiwan	China	HAN33	D5c1a	Ko et al., 2014
SChina_Taiwan_HAN34	Minnan	SChina_Taiwan	Taiwan	China	HAN34	F1d	Ko et al., 2014
SChina_Taiwan_HAN35	Minnan	SChina_Taiwan	Taiwan	China	HAN35	D4a3b2	Ko et al., 2014
SChina_Taiwan_HAN36	Minnan	SChina_Taiwan	Taiwan	China	HAN36	M7c1c2	Ko et al., 2014
SChina_Taiwan_HAN37	Minnan	SChina_Taiwan	Taiwan	China	HAN37	B4c1b2b	Ko et al., 2014
SChina_Taiwan_HAN38	Minnan	SChina_Taiwan	Taiwan	China	HAN38	D5b4	Ko et al., 2014
SChina_Taiwan_HAN39	Minnan	SChina_Taiwan	Taiwan	China	HAN39	N9a4b1	Ko et al., 2014
SChina_Taiwan_HAN40	Minnan	SChina_Taiwan	Taiwan	China	HAN40	C7a	Ko et al., 2014
SChina_Taiwan_HAN41	Minnan	SChina_Taiwan	Taiwan	China	HAN41	D4a1e	Ko et al., 2014
SChina_Taiwan_HAN42	Minnan	SChina_Taiwan	Taiwan	China	HAN42	M7b1a1+(16192)	Ko et al., 2014
SChina_Taiwan_HAN43	Minnan	SChina_Taiwan	Taiwan	China	HAN43	F1g1	Ko et al., 2014
SChina_Taiwan_HAN44	Minnan	SChina_Taiwan	Taiwan	China	HAN44	N9a11	Ko et al., 2014
SChina_Taiwan_HAN45	Minnan	SChina_Taiwan	Taiwan	China	HAN45	B5a1c	Ko et al., 2014
SChina_Taiwan_HAN46	Minnan	SChina_Taiwan	Taiwan	China	HAN46	D5b1b2	Ko et al., 2014
SChina_Taiwan_HAN47	Minnan	SChina_Taiwan	Taiwan	China	HAN47	B5a1c	Ko et al., 2014
SChina_Taiwan_HAN48	Minnan	SChina_Taiwan	Taiwan	China	HAN48	R9b1a2b	Ko et al., 2014
SChina_Taiwan_HAN49	Minnan	SChina_Taiwan	Taiwan	China	HAN49	M7b1a1b	Ko et al., 2014
SChina_Taiwan_HAN50	Minnan	SChina_Taiwan	Taiwan	China	HAN50	M7c1a3	Ko et al., 2014
SChina_Taiwan_KP01	Paiwan	SChina_Taiwan	Taiwan	China	KU521421	D5	Brandão et al., 2016
SChina_Taiwan_KP28	Paiwan	SChina_Taiwan	Taiwan	China	KU521426	D5b3a1	Brandão et al., 2016
SChina_Taiwan_KP42	Paiwan	SChina_Taiwan	Taiwan	China	KU521448	F3b1	Brandão et al., 2016
SChina_Taiwan_KP50	Paiwan	SChina_Taiwan	Taiwan	China	KU521449	F3b1	Brandão et al., 2016
SChina_Taiwan_KP57	Paiwan	SChina_Taiwan	Taiwan	China	KU521450	F3b1	Brandão et al., 2016
SChina_Taiwan_KP58	Paiwan	SChina_Taiwan	Taiwan	China	KU521481	R9c1a	Brandão et al., 2016
SChina_Taiwan_KP67	Paiwan	SChina_Taiwan	Taiwan	China	KU521427	D5b3a	Brandão et al., 2016
SChina_Taiwan_KP70	Paiwan	SChina_Taiwan	Taiwan	China	KU521451	F3b1	Brandão et al., 2016
SChina_Taiwan_PAI02	Paiwan	SChina_Taiwan	Taiwan	China	KU521453	F3b1	Brandão et al., 2016
SChina_Taiwan_PAI05	Paiwan	SChina_Taiwan	Taiwan	China	KU521428	D5b3a	Brandão et al., 2016
SChina_Taiwan_PAI10	Paiwan	SChina_Taiwan	Taiwan	China	KU521464	N9a3	Brandão et al., 2016
SChina_Taiwan_PAI17	Paiwan	SChina_Taiwan	Taiwan	China	KU521454	F3b1	Brandão et al., 2016
SChina_Taiwan_PAI01	Paiwan	SChina_Taiwan	Taiwan	China	PAI01	D5b3a	Ko et al., 2014
SChina_Taiwan_PAI02	Paiwan	SChina_Taiwan	Taiwan	China	PAI02	F3b1a2	Ko et al., 2014
SChina_Taiwan_PAI03	Paiwan	SChina_Taiwan	Taiwan	China	PAI03	M7b1a2a1	Ko et al., 2014
SChina_Taiwan_PAI04	Paiwan	SChina_Taiwan	Taiwan	China	PAI04	M7b1a2a1	Ko et al., 2014
SChina_Taiwan_PAI05	Paiwan	SChina_Taiwan	Taiwan	China	PAI05	D5b3a	Ko et al., 2014
SChina_Taiwan_PAI06	Paiwan	SChina_Taiwan	Taiwan	China	PAI06	B4a1a	Ko et al., 2014
SChina_Taiwan_PAI07	Paiwan	SChina_Taiwan	Taiwan	China	PAI07	D5b3a	Ko et al., 2014
SChina_Taiwan_PAI08	Paiwan	SChina_Taiwan	Taiwan	China	PAI08	D5b3a	Ko et al., 2014
SChina_Taiwan_PAI09	Paiwan	SChina_Taiwan	Taiwan	China	PAI09	M7b1a2a1	Ko et al., 2014
SChina_Taiwan_PAI10	Paiwan	SChina_Taiwan	Taiwan	China	PAI10	M7c1c3	Ko et al., 2014
SChina_Taiwan_PAI11	Paiwan	SChina_Taiwan	Taiwan	China	PAI11	B4a1a	Ko et al., 2014
SChina_Taiwan_PAI12	Paiwan	SChina_Taiwan	Taiwan	China	PAI12	M7c1c3	Ko et al., 2014
SChina_Taiwan_PAI13	Paiwan	SChina_Taiwan	Taiwan	China	PAI13	B4a2a3	Ko et al., 2014
SChina_Taiwan_PAI14	Paiwan	SChina_Taiwan	Taiwan	China	PAI14	B4a2a3	Ko et al., 2014
SChina_Taiwan_PAI15	Paiwan	SChina_Taiwan	Taiwan	China	PAI15	B4a1a	Ko et al., 2014
SChina_Taiwan_PAI16	Paiwan	SChina_Taiwan	Taiwan	China	PAI16	B5a2a2a1	Ko et al., 2014
SChina_Taiwan_PAI17	Paiwan	SChina_Taiwan	Taiwan	China	PAI17	B4a2a3	Ko et al., 2014
SChina_Taiwan_PAI18	Paiwan	SChina_Taiwan	Taiwan	China	PAI18	F3b1a2	Ko et al., 2014
SChina_Taiwan_PAI19	Paiwan	SChina_Taiwan	Taiwan	China	PAI19	B5a2a2a1	Ko et al., 2014
SChina_Taiwan_PAI20	Paiwan	SChina_Taiwan	Taiwan	China	PAI20	B5a2a2a1	Ko et al., 2014
SChina_Taiwan_PAI21	Paiwan	SChina_Taiwan	Taiwan	China	PAI21	F2a1	Ko et al., 2014
SChina_Taiwan_PAI22	Paiwan	SChina_Taiwan	Taiwan	China	PAI22	M7c1c3	Ko et al., 2014
SChina_Taiwan_PAI23	Paiwan	SChina_Taiwan	Taiwan	China	PAI23	B4a2a3	Ko et al., 2014
SChina_Taiwan_PAI24	Paiwan	SChina_Taiwan	Taiwan	China	PAI24	B4a2a3	Ko et al., 2014
SChina_Taiwan_PAI25	Paiwan	SChina_Taiwan	Taiwan	China	PAI25	F1a1d	Ko et al., 2014
SChina_Taiwan_PAI26	Paiwan	SChina_Taiwan	Taiwan	China	PAI26	M7c1c3	Ko et al., 2014
SChina_Taiwan_PAI27	Paiwan	SChina_Taiwan	Taiwan	China	PAI27	B4a2a3	Ko et al., 2014
SChina_Taiwan_PAI28	Paiwan	SChina_Taiwan	Taiwan	China	PAI28	F3b1a2	Ko et al., 2014
SChina_Taiwan_PAI29	Paiwan	SChina_Taiwan	Taiwan	China	PAI29	B4a1a	Ko et al., 2014
SChina_Taiwan_PAI30	Paiwan	SChina_Taiwan	Taiwan	China	PAI30	E2b	Ko et al., 2014
SChina_Taiwan_PAI31	Paiwan	SChina_Taiwan	Taiwan	China	PAI31	M7c1c3	Ko et al., 2014
SChina_Taiwan_PAI32	Paiwan	SChina_Taiwan	Taiwan	China	PAI32	M7b1a2a1	Ko et al., 2014
SChina_Taiwan_PAI33	Paiwan	SChina_Taiwan	Taiwan	China	PAI33	B5a2a2a1	Ko et al., 2014
SChina_Taiwan_PAI34	Paiwan	SChina_Taiwan	Taiwan	China	PAI34	B4a2a3	Ko et al., 2014
SChina_Taiwan_PAI35	Paiwan	SChina_Taiwan	Taiwan	China	PAI35	C7a	Ko et al., 2014
SChina_Taiwan_PAI36	Paiwan	SChina_Taiwan	Taiwan	China	PAI36	D5b3a	Ko et al., 2014
SChina_Taiwan_PAI37	Paiwan	SChina_Taiwan	Taiwan	China	PAI37	B4a2a3	Ko et al., 2014
SChina_Taiwan_PAI38	Paiwan	SChina_Taiwan	Taiwan	China	PAI38	A5b1c1	Ko et al., 2014
SChina_Taiwan_PAI39	Paiwan	SChina_Taiwan	Taiwan	China	PAI39	C7a	Ko et al., 2014
SChina_Taiwan_PAI40	Paiwan	SChina_Taiwan	Taiwan	China	PAI40	M7c1c3	Ko et al., 2014
SChina_Taiwan_PAI41	Paiwan	SChina_Taiwan	Taiwan	China	PAI41	M7b1a2a1	Ko et al., 2014
SChina_Taiwan_PAI42	Paiwan	SChina_Taiwan	Taiwan	China	PAI42	B4a2a3	Ko et al., 2014
SChina_Taiwan_PAI43	Paiwan	SChina_Taiwan	Taiwan	China	PAI43	M7c1c2a	Ko et al., 2014
SChina_Taiwan_PAI44	Paiwan	SChina_Taiwan	Taiwan	China	PAI44	F3b1a2	Ko et al., 2014
SChina_Taiwan_PAI45	Paiwan	SChina_Taiwan	Taiwan	China	PAI45	F3b1a2	Ko et al., 2014
SChina_Taiwan_PAI46	Paiwan	SChina_Taiwan	Taiwan	China	PAI46	B4a2a3	Ko et al., 2014
SChina_Taiwan_PAI47	Paiwan	SChina_Taiwan	Taiwan	China	PAI47	B4a2a3	Ko et al., 2014
SChina_Taiwan_PAI48	Paiwan	SChina_Taiwan	Taiwan	China	PAI48	B4a2a3	Ko et al., 2014
SChina_Taiwan_PAI49	Paiwan	SChina_Taiwan	Taiwan	China	PAI49	F3b1a+16093	Ko et al., 2014
SChina_Taiwan_PAI50	Paiwan	SChina_Taiwan	Taiwan	China	PAI50	D5b3a	Ko et al., 2014
SChina_Taiwan_PIN01	Makatao	SChina_Taiwan	Taiwan	China	PIN01	M7b1a2a1	Ko et al., 2014
SChina_Taiwan_PIN02	Makatao	SChina_Taiwan	Taiwan	China	PIN02	A15a	Ko et al., 2014
SChina_Taiwan_PIN03	Makatao	SChina_Taiwan	Taiwan	China	PIN03	N11a2	Ko et al., 2014
SChina_Taiwan_PIN04	Makatao	SChina_Taiwan	Taiwan	China	PIN04	R9c1a	Ko et al., 2014
SChina_Taiwan_PIN05	Makatao	SChina_Taiwan	Taiwan	China	PIN05	E1a1a1b	Ko et al., 2014
SChina_Taiwan_PIN06	Makatao	SChina_Taiwan	Taiwan	China	PIN06	R9c1a1	Ko et al., 2014
SChina_Taiwan_PIN07	Makatao	SChina_Taiwan	Taiwan	China	PIN07	B5a2a2b2	Ko et al., 2014
SChina_Taiwan_PIN08	Makatao	SChina_Taiwan	Taiwan	China	PIN08	F1a4a1	Ko et al., 2014
SChina_Taiwan_PIN09	Makatao	SChina_Taiwan	Taiwan	China	PIN09	M7c2	Ko et al., 2014
SChina_Taiwan_PIN10	Makatao	SChina_Taiwan	Taiwan	China	PIN10	B4b1a2b2	Ko et al., 2014
SChina_Taiwan_PIN11	Makatao	SChina_Taiwan	Taiwan	China	PIN11	B4b1a2b2	Ko et al., 2014
SChina_Taiwan_PIN12	Makatao	SChina_Taiwan	Taiwan	China	PIN12	E1a1a1b	Ko et al., 2014
SChina_Taiwan_PIN13	Makatao	SChina_Taiwan	Taiwan	China	PIN13	R9c1b2	Ko et al., 2014
SChina_Taiwan_PIN14	Makatao	SChina_Taiwan	Taiwan	China	PIN14	R	Ko et al., 2014
SChina_Taiwan_PIN15	Makatao	SChina_Taiwan	Taiwan	China	PIN15	B4b1a2a	Ko et al., 2014
SChina_Taiwan_PIN16	Makatao	SChina_Taiwan	Taiwan	China	PIN16	F3b1a2	Ko et al., 2014
SChina_Taiwan_PIN17	Makatao	SChina_Taiwan	Taiwan	China	PIN17	M10a1b	Ko et al., 2014
SChina_Taiwan_PIN18	Makatao	SChina_Taiwan	Taiwan	China	PIN18	F1a4a1	Ko et al., 2014
SChina_Taiwan_PIN19	Makatao	SChina_Taiwan	Taiwan	China	PIN19	E2b	Ko et al., 2014
SChina_Taiwan_PIN20	Makatao	SChina_Taiwan	Taiwan	China	PIN20	M7b1a1a	Ko et al., 2014
SChina_Taiwan_PIN21	Makatao	SChina_Taiwan	Taiwan	China	PIN21	C7a1	Ko et al., 2014
SChina_Taiwan_PIN22	Makatao	SChina_Taiwan	Taiwan	China	PIN22	M10a1b	Ko et al., 2014
SChina_Taiwan_PIN23	Makatao	SChina_Taiwan	Taiwan	China	PIN23	M7b1a2a1	Ko et al., 2014
SChina_Taiwan_PIN24	Makatao	SChina_Taiwan	Taiwan	China	PIN24	E1a1a1b	Ko et al., 2014
SChina_Taiwan_PIN25	Makatao	SChina_Taiwan	Taiwan	China	PIN25	B5a2a2b2	Ko et al., 2014
SChina_Taiwan_PIN26	Makatao	SChina_Taiwan	Taiwan	China	PIN26	M7b1a1b	Ko et al., 2014
SChina_Taiwan_PIN27	Makatao	SChina_Taiwan	Taiwan	China	PIN27	E2b	Ko et al., 2014
SChina_Taiwan_PIN28	Makatao	SChina_Taiwan	Taiwan	China	PIN28	M7c1c3	Ko et al., 2014
SChina_Taiwan_PIN29	Makatao	SChina_Taiwan	Taiwan	China	PIN29	R	Ko et al., 2014
SChina_Taiwan_PIN30	Makatao	SChina_Taiwan	Taiwan	China	PIN30	F1a3a3	Ko et al., 2014
SChina_Taiwan_PIN31	Makatao	SChina_Taiwan	Taiwan	China	PIN31	R9c1a1	Ko et al., 2014
SChina_Taiwan_PIN32	Makatao	SChina_Taiwan	Taiwan	China	PIN32	E1a1a1	Ko et al., 2014
SChina_Taiwan_PIN33	Makatao	SChina_Taiwan	Taiwan	China	PIN33	M7b1a1+(16192)	Ko et al., 2014
SChina_Taiwan_PIN34	Makatao	SChina_Taiwan	Taiwan	China	PIN34	G1a1b	Ko et al., 2014
SChina_Taiwan_PIN35	Makatao	SChina_Taiwan	Taiwan	China	PIN35	F4b1	Ko et al., 2014
SChina_Taiwan_PIN36	Makatao	SChina_Taiwan	Taiwan	China	PIN36	B4a1e	Ko et al., 2014
SChina_Taiwan_PIN37	Makatao	SChina_Taiwan	Taiwan	China	PIN37	D4a1	Ko et al., 2014
SChina_Taiwan_PIN38	Makatao	SChina_Taiwan	Taiwan	China	PIN38	B4b1a2b2	Ko et al., 2014
SChina_Taiwan_PIN39	Makatao	SChina_Taiwan	Taiwan	China	PIN39	F2a	Ko et al., 2014
SChina_Taiwan_PIN40	Makatao	SChina_Taiwan	Taiwan	China	PIN40	F2i	Ko et al., 2014
SChina_Taiwan_PIN41	Makatao	SChina_Taiwan	Taiwan	China	PIN41	D5b4	Ko et al., 2014
SChina_Taiwan_PIN42	Makatao	SChina_Taiwan	Taiwan	China	PIN42	R9c1a	Ko et al., 2014
SChina_Taiwan_PIN43	Makatao	SChina_Taiwan	Taiwan	China	PIN43	B4a2a	Ko et al., 2014
SChina_Taiwan_PIN44	Makatao	SChina_Taiwan	Taiwan	China	PIN44	E2b	Ko et al., 2014
SChina_Taiwan_PIN45	Makatao	SChina_Taiwan	Taiwan	China	PIN45	F1a3b	Ko et al., 2014
SChina_Taiwan_PIN46	Makatao	SChina_Taiwan	Taiwan	China	PIN46	M7b1a2a1	Ko et al., 2014
SChina_Taiwan_PIN47	Makatao	SChina_Taiwan	Taiwan	China	PIN47	C7a2a	Ko et al., 2014
SChina_Taiwan_PIN48	Makatao	SChina_Taiwan	Taiwan	China	PIN48	F3b1a2	Ko et al., 2014
SChina_Taiwan_PIN49	Makatao	SChina_Taiwan	Taiwan	China	PIN49	M7b1a2a1	Ko et al., 2014
SChina_Taiwan_PIN50	Makatao	SChina_Taiwan	Taiwan	China	PIN50	B5b2c	Ko et al., 2014
SChina_Taiwan_PUY01	Puyuma	SChina_Taiwan	Taiwan	China	PUY01	E1a1a1b2	Ko et al., 2014
SChina_Taiwan_PUY02	Puyuma	SChina_Taiwan	Taiwan	China	PUY02	E1a1a1b2	Ko et al., 2014
SChina_Taiwan_PUY03	Puyuma	SChina_Taiwan	Taiwan	China	PUY03	F3b1a2	Ko et al., 2014
SChina_Taiwan_PUY04	Puyuma	SChina_Taiwan	Taiwan	China	PUY04	E2b	Ko et al., 2014
SChina_Taiwan_PUY05	Puyuma	SChina_Taiwan	Taiwan	China	PUY05	F1a3a	Ko et al., 2014
SChina_Taiwan_PUY06	Puyuma	SChina_Taiwan	Taiwan	China	PUY06	D5b1c1a	Ko et al., 2014
SChina_Taiwan_PUY07	Puyuma	SChina_Taiwan	Taiwan	China	PUY07	F3b1a+16093	Ko et al., 2014
SChina_Taiwan_PUY08	Puyuma	SChina_Taiwan	Taiwan	China	PUY08	M7c1c3	Ko et al., 2014
SChina_Taiwan_PUY09	Puyuma	SChina_Taiwan	Taiwan	China	PUY09	E1a1a1	Ko et al., 2014
SChina_Taiwan_PUY10	Puyuma	SChina_Taiwan	Taiwan	China	PUY10	F1a3a	Ko et al., 2014
SChina_Taiwan_PUY11	Puyuma	SChina_Taiwan	Taiwan	China	PUY11	E1a1a1b2	Ko et al., 2014
SChina_Taiwan_PUY12	Puyuma	SChina_Taiwan	Taiwan	China	PUY12	F1a3a1	Ko et al., 2014
SChina_Taiwan_PUY13	Puyuma	SChina_Taiwan	Taiwan	China	PUY13	M7c1c1a1	Ko et al., 2014
SChina_Taiwan_PUY14	Puyuma	SChina_Taiwan	Taiwan	China	PUY14	F3b1a2	Ko et al., 2014
SChina_Taiwan_PUY15	Puyuma	SChina_Taiwan	Taiwan	China	PUY15	F3b1a+16093	Ko et al., 2014
SChina_Taiwan_PUY16	Puyuma	SChina_Taiwan	Taiwan	China	PUY16	F3b1a2	Ko et al., 2014
SChina_Taiwan_PUY17	Puyuma	SChina_Taiwan	Taiwan	China	PUY17	R9c1a1	Ko et al., 2014
SChina_Taiwan_PUY18	Puyuma	SChina_Taiwan	Taiwan	China	PUY18	F3b1a2	Ko et al., 2014
SChina_Taiwan_PUY19	Puyuma	SChina_Taiwan	Taiwan	China	PUY19	E2b2	Ko et al., 2014
SChina_Taiwan_PUY20	Puyuma	SChina_Taiwan	Taiwan	China	PUY20	E1a1a1b2	Ko et al., 2014
SChina_Taiwan_PUY21	Puyuma	SChina_Taiwan	Taiwan	China	PUY21	F3b1a2	Ko et al., 2014
SChina_Taiwan_PUY22	Puyuma	SChina_Taiwan	Taiwan	China	PUY22	F1a3a	Ko et al., 2014
SChina_Taiwan_PUY23	Puyuma	SChina_Taiwan	Taiwan	China	PUY23	F3b1a+16093	Ko et al., 2014
SChina_Taiwan_PUY24	Puyuma	SChina_Taiwan	Taiwan	China	PUY24	F1a3a	Ko et al., 2014
SChina_Taiwan_PUY25	Puyuma	SChina_Taiwan	Taiwan	China	PUY25	F1a3a	Ko et al., 2014
SChina_Taiwan_PUY26	Puyuma	SChina_Taiwan	Taiwan	China	PUY26	E2b2	Ko et al., 2014
SChina_Taiwan_PUY27	Puyuma	SChina_Taiwan	Taiwan	China	PUY27	M7c1c3	Ko et al., 2014
SChina_Taiwan_PUY28	Puyuma	SChina_Taiwan	Taiwan	China	PUY28	F3b1a+16093	Ko et al., 2014
SChina_Taiwan_PUY29	Puyuma	SChina_Taiwan	Taiwan	China	PUY29	M7c1c3	Ko et al., 2014
SChina_Taiwan_PUY30	Puyuma	SChina_Taiwan	Taiwan	China	PUY30	E1a1a1	Ko et al., 2014
SChina_Taiwan_PUY31	Puyuma	SChina_Taiwan	Taiwan	China	PUY31	F3b1a2	Ko et al., 2014
SChina_Taiwan_PUY32	Puyuma	SChina_Taiwan	Taiwan	China	PUY32	D5b3a	Ko et al., 2014
SChina_Taiwan_PUY33	Puyuma	SChina_Taiwan	Taiwan	China	PUY33	E1a1a1b2	Ko et al., 2014
SChina_Taiwan_PUY34	Puyuma	SChina_Taiwan	Taiwan	China	PUY34	B5a2a2a1	Ko et al., 2014
SChina_Taiwan_PUY35	Puyuma	SChina_Taiwan	Taiwan	China	PUY35	F1a3a	Ko et al., 2014
SChina_Taiwan_PUY36	Puyuma	SChina_Taiwan	Taiwan	China	PUY36	E1a1a1b2	Ko et al., 2014
SChina_Taiwan_PUY37	Puyuma	SChina_Taiwan	Taiwan	China	PUY37	E1a1a1b2	Ko et al., 2014
SChina_Taiwan_PUY38	Puyuma	SChina_Taiwan	Taiwan	China	PUY38	E1a1a1b2	Ko et al., 2014
SChina_Taiwan_PUY39	Puyuma	SChina_Taiwan	Taiwan	China	PUY39	F3b1a+16093	Ko et al., 2014
SChina_Taiwan_KA34	Ami	SChina_Taiwan	Taiwan	China	KU521396	B4b1a2	Brandão et al., 2016
SChina_Taiwan_KA40	Ami	SChina_Taiwan	Taiwan	China	KU521461	N9a10a	Brandão et al., 2016
SChina_Taiwan_KA53	Ami	SChina_Taiwan	Taiwan	China	KU521430	D5b1c1	Brandão et al., 2016
SChina_Taiwan_AMI01	Ami	SChina_Taiwan	Taiwan	China	AMI01	M7b1a1i	Ko et al., 2014
SChina_Taiwan_AMI02	Ami	SChina_Taiwan	Taiwan	China	AMI02	M7b1a1i	Ko et al., 2014
SChina_Taiwan_AMI03	Ami	SChina_Taiwan	Taiwan	China	AMI03	D5b1c1a	Ko et al., 2014
SChina_Taiwan_AMI04	Ami	SChina_Taiwan	Taiwan	China	AMI04	B4a1a3a1a	Ko et al., 2014
SChina_Taiwan_AMI05	Ami	SChina_Taiwan	Taiwan	China	AMI05	M7b1a1i	Ko et al., 2014
SChina_Taiwan_AMI06	Ami	SChina_Taiwan	Taiwan	China	AMI06	M7b1a1i	Ko et al., 2014
SChina_Taiwan_AMI07	Ami	SChina_Taiwan	Taiwan	China	AMI07	B4a1a7	Ko et al., 2014
SChina_Taiwan_AMI08	Ami	SChina_Taiwan	Taiwan	China	AMI08	B4a1a3a1a	Ko et al., 2014
SChina_Taiwan_AMI09	Ami	SChina_Taiwan	Taiwan	China	AMI09	E1a1c	Ko et al., 2014
SChina_Taiwan_AMI10	Ami	SChina_Taiwan	Taiwan	China	AMI10	E1a1a1	Ko et al., 2014
SChina_Taiwan_AMI11	Ami	SChina_Taiwan	Taiwan	China	AMI11	E2b2	Ko et al., 2014
SChina_Taiwan_AMI12	Ami	SChina_Taiwan	Taiwan	China	AMI12	B4a1a3a1a	Ko et al., 2014
SChina_Taiwan_AMI13	Ami	SChina_Taiwan	Taiwan	China	AMI13	M7c1c1	Ko et al., 2014
SChina_Taiwan_AMI14	Ami	SChina_Taiwan	Taiwan	China	AMI14	B4b1a2h	Ko et al., 2014
SChina_Taiwan_AMI15	Ami	SChina_Taiwan	Taiwan	China	AMI15	D5b1c1a	Ko et al., 2014
SChina_Taiwan_AMI16	Ami	SChina_Taiwan	Taiwan	China	AMI16	B4a1a7	Ko et al., 2014
SChina_Taiwan_AMI17	Ami	SChina_Taiwan	Taiwan	China	AMI17	B4a1a3a1a	Ko et al., 2014
SChina_Taiwan_AMI18	Ami	SChina_Taiwan	Taiwan	China	AMI18	B4b1a2h	Ko et al., 2014
SChina_Taiwan_AMI19	Ami	SChina_Taiwan	Taiwan	China	AMI19	E1a1c	Ko et al., 2014
SChina_Taiwan_AMI20	Ami	SChina_Taiwan	Taiwan	China	AMI20	E1a1a1	Ko et al., 2014
SChina_Taiwan_AMI21	Ami	SChina_Taiwan	Taiwan	China	AMI21	M7b1a1i1	Ko et al., 2014
SChina_Taiwan_AMI22	Ami	SChina_Taiwan	Taiwan	China	AMI22	M7b1a1i1	Ko et al., 2014
SChina_Taiwan_AMI23	Ami	SChina_Taiwan	Taiwan	China	AMI23	B4a1a7	Ko et al., 2014
SChina_Taiwan_AMI24	Ami	SChina_Taiwan	Taiwan	China	AMI24	D5b1c1a	Ko et al., 2014
SChina_Taiwan_AMI25	Ami	SChina_Taiwan	Taiwan	China	AMI25	B5a2a2a1	Ko et al., 2014
SChina_Taiwan_AMI26	Ami	SChina_Taiwan	Taiwan	China	AMI26	M7b1a1i1	Ko et al., 2014
SChina_Taiwan_AMI27	Ami	SChina_Taiwan	Taiwan	China	AMI27	E1a1c	Ko et al., 2014
SChina_Taiwan_AMI28	Ami	SChina_Taiwan	Taiwan	China	AMI28	B4b1a2h	Ko et al., 2014
SChina_Taiwan_AMI29	Ami	SChina_Taiwan	Taiwan	China	AMI29	B4a1a3a1a	Ko et al., 2014
SChina_Taiwan_AMI30	Ami	SChina_Taiwan	Taiwan	China	AMI30	M7b1a1i1	Ko et al., 2014
SChina_Taiwan_AMI31	Ami	SChina_Taiwan	Taiwan	China	AMI31	M7b1a1i1	Ko et al., 2014
SChina_Taiwan_AMI32	Ami	SChina_Taiwan	Taiwan	China	AMI32	M7c1c3	Ko et al., 2014
SChina_Taiwan_AMI33	Ami	SChina_Taiwan	Taiwan	China	AMI33	B4a1a	Ko et al., 2014
SChina_Taiwan_AMI34	Ami	SChina_Taiwan	Taiwan	China	AMI34	M7b1a1i	Ko et al., 2014
SChina_Taiwan_AMI35	Ami	SChina_Taiwan	Taiwan	China	AMI35	M7c3	Ko et al., 2014
SChina_Taiwan_AMI36	Ami	SChina_Taiwan	Taiwan	China	AMI36	D5b1c1a	Ko et al., 2014
SChina_Taiwan_AMI37	Ami	SChina_Taiwan	Taiwan	China	AMI37	B4b1a2h	Ko et al., 2014
SChina_Taiwan_AMI38	Ami	SChina_Taiwan	Taiwan	China	AMI38	E1a1c	Ko et al., 2014
SChina_Taiwan_AMI39	Ami	SChina_Taiwan	Taiwan	China	AMI39	F4b1	Ko et al., 2014
SChina_Taiwan_AMI40	Ami	SChina_Taiwan	Taiwan	China	AMI40	M7c3	Ko et al., 2014
SChina_Taiwan_AMI41	Ami	SChina_Taiwan	Taiwan	China	AMI41	M7c1c1	Ko et al., 2014
SChina_Taiwan_AMI42	Ami	SChina_Taiwan	Taiwan	China	AMI42	F1a4a1	Ko et al., 2014
SChina_Taiwan_AMI43	Ami	SChina_Taiwan	Taiwan	China	AMI43	M7b1a1i	Ko et al., 2014
SChina_Taiwan_AMI44	Ami	SChina_Taiwan	Taiwan	China	AMI44	E1a1c	Ko et al., 2014
SChina_Taiwan_AMI45	Ami	SChina_Taiwan	Taiwan	China	AMI45	F3b1a2	Ko et al., 2014
SChina_Taiwan_AMI46	Ami	SChina_Taiwan	Taiwan	China	AMI46	B4a1a7	Ko et al., 2014
SChina_Taiwan_AMI47	Ami	SChina_Taiwan	Taiwan	China	AMI47	M8a2e	Ko et al., 2014
SChina_Taiwan_AMI48	Ami	SChina_Taiwan	Taiwan	China	AMI48	M7c1c1	Ko et al., 2014
SChina_Taiwan_AMI49	Ami	SChina_Taiwan	Taiwan	China	AMI49	B4a1a3a1a	Ko et al., 2014
SChina_Taiwan_AMI50	Ami	SChina_Taiwan	Taiwan	China	AMI50	M7c1c1	Ko et al., 2014
SChina_Taiwan_TAO01	Tao	SChina_Taiwan	Taiwan	China	TAO01	B4c1b2a2a	Ko et al., 2014
SChina_Taiwan_TAO02	Tao	SChina_Taiwan	Taiwan	China	TAO02	B4c1b2a2a	Ko et al., 2014
SChina_Taiwan_TAO03	Tao	SChina_Taiwan	Taiwan	China	TAO03	M7b1a2a1	Ko et al., 2014
SChina_Taiwan_TAO04	Tao	SChina_Taiwan	Taiwan	China	TAO04	B4a2a1	Ko et al., 2014
SChina_Taiwan_TAO05	Tao	SChina_Taiwan	Taiwan	China	TAO05	E2b	Ko et al., 2014
SChina_Taiwan_TAO06	Tao	SChina_Taiwan	Taiwan	China	TAO06	B4c1b2a2a	Ko et al., 2014
SChina_Taiwan_TAO07	Tao	SChina_Taiwan	Taiwan	China	TAO07	F1a1d1	Ko et al., 2014
SChina_Taiwan_TAO08	Tao	SChina_Taiwan	Taiwan	China	TAO08	F1a1d1	Ko et al., 2014
SChina_Taiwan_TAO09	Tao	SChina_Taiwan	Taiwan	China	TAO09	F1a1d1	Ko et al., 2014
SChina_Taiwan_TAO10	Tao	SChina_Taiwan	Taiwan	China	TAO10	F1a1d1	Ko et al., 2014
SChina_Taiwan_TAO11	Tao	SChina_Taiwan	Taiwan	China	TAO11	F1a1d1	Ko et al., 2014
SChina_Taiwan_TAO12	Tao	SChina_Taiwan	Taiwan	China	TAO12	F1a1d1	Ko et al., 2014
SChina_Taiwan_TAO13	Tao	SChina_Taiwan	Taiwan	China	TAO13	B4c1b2a2a	Ko et al., 2014
SChina_Taiwan_TAO14	Tao	SChina_Taiwan	Taiwan	China	TAO14	M7b1a2a1	Ko et al., 2014
SChina_Taiwan_TAO15	Tao	SChina_Taiwan	Taiwan	China	TAO15	B4c1b2a2a	Ko et al., 2014
SChina_Taiwan_TAO16	Tao	SChina_Taiwan	Taiwan	China	TAO16	B4c1b2a2a	Ko et al., 2014
SChina_Taiwan_TAO17	Tao	SChina_Taiwan	Taiwan	China	TAO17	M7c1c3a1	Ko et al., 2014
SChina_Taiwan_TAO18	Tao	SChina_Taiwan	Taiwan	China	TAO18	F1a1d1	Ko et al., 2014
SChina_Taiwan_TAO19	Tao	SChina_Taiwan	Taiwan	China	TAO19	M7c1c3a1	Ko et al., 2014
SChina_Taiwan_TAO21	Tao	SChina_Taiwan	Taiwan	China	TAO21	B4g2	Ko et al., 2014
SChina_Taiwan_TAO22	Tao	SChina_Taiwan	Taiwan	China	TAO22	B4c1b2a2	Ko et al., 2014
SChina_Taiwan_TAO23	Tao	SChina_Taiwan	Taiwan	China	TAO23	B4c1b2a2a	Ko et al., 2014
SChina_Taiwan_TAO24	Tao	SChina_Taiwan	Taiwan	China	TAO24	B4c1b2a2a	Ko et al., 2014
SChina_Taiwan_TAO25	Tao	SChina_Taiwan	Taiwan	China	TAO25	B4a2a1	Ko et al., 2014
SChina_Taiwan_TAO26	Tao	SChina_Taiwan	Taiwan	China	TAO26	B4c1b2a2a	Ko et al., 2014
SChina_Taiwan_TAO27	Tao	SChina_Taiwan	Taiwan	China	TAO27	F1a1d1	Ko et al., 2014
SChina_Taiwan_TAO28	Tao	SChina_Taiwan	Taiwan	China	TAO28	B4c1b2a2a	Ko et al., 2014
SChina_Taiwan_TAO29	Tao	SChina_Taiwan	Taiwan	China	TAO29	B4a2a1	Ko et al., 2014
SChina_Taiwan_TAO30	Tao	SChina_Taiwan	Taiwan	China	TAO30	B4c1b2a2a	Ko et al., 2014
SChina_Taiwan_TAO32	Tao	SChina_Taiwan	Taiwan	China	TAO32	B4c1b2a2a	Ko et al., 2014
SChina_Taiwan_TAO33	Tao	SChina_Taiwan	Taiwan	China	TAO33	F1a1d1	Ko et al., 2014
SChina_Taiwan_TAO34	Tao	SChina_Taiwan	Taiwan	China	TAO34	F1a1d1	Ko et al., 2014
SChina_Taiwan_TAO36	Tao	SChina_Taiwan	Taiwan	China	TAO36	F1a1d1	Ko et al., 2014
SChina_Taiwan_TAO37	Tao	SChina_Taiwan	Taiwan	China	TAO37	B4a2a1	Ko et al., 2014
SChina_Taiwan_TAO38	Tao	SChina_Taiwan	Taiwan	China	TAO38	B4a2a1	Ko et al., 2014
SChina_Taiwan_TAO39	Tao	SChina_Taiwan	Taiwan	China	TAO39	F1a1d1	Ko et al., 2014
SChina_Taiwan_TAO40	Tao	SChina_Taiwan	Taiwan	China	TAO40	B4a2a1	Ko et al., 2014
SChina_Taiwan_TAO41	Tao	SChina_Taiwan	Taiwan	China	TAO41	B4a2a1	Ko et al., 2014
SChina_Taiwan_TAO42	Tao	SChina_Taiwan	Taiwan	China	TAO42	B4c1b2a2a	Ko et al., 2014
SChina_Taiwan_TAO45	Tao	SChina_Taiwan	Taiwan	China	TAO45	B4c1b2a2a	Ko et al., 2014
SChina_Taiwan_TAO46	Tao	SChina_Taiwan	Taiwan	China	TAO46	B4c1b2a2a	Ko et al., 2014
SChina_Taiwan_TAO48	Tao	SChina_Taiwan	Taiwan	China	TAO48	F1a1d1	Ko et al., 2014
SChina_Taiwan_TAO49	Tao	SChina_Taiwan	Taiwan	China	TAO49	F1a1d1	Ko et al., 2014
SChina_Taiwan_TAO50	Tao	SChina_Taiwan	Taiwan	China	TAO50	F1a1d1	Ko et al., 2014
SChina_Tibet_GQ895141	Chamdo	SChina_Tibet	Tibet	China	GQ895141	M11a2	Qin et al., 2010
SChina_Tibet_GQ895142	Chamdo	SChina_Tibet	Tibet	China	GQ895142	M13a1b	Qin et al., 2010
SChina_Tibet_GQ895143	Chamdo	SChina_Tibet	Tibet	China	GQ895143	M9a1b+150	Qin et al., 2010
SChina_Tibet_GQ895144	Chamdo	SChina_Tibet	Tibet	China	GQ895144	A21	Qin et al., 2010
SChina_Tibet_GQ895145	Chamdo	SChina_Tibet	Tibet	China	GQ895145	M9a1b1	Qin et al., 2010
SChina_Tibet_GQ895146	Lhasa	SChina_Tibet	Tibet	China	GQ895146	M9a1a1c1b1a1	Qin et al., 2010
SChina_Tibet_GQ895147	Lhasa	SChina_Tibet	Tibet	China	GQ895147	A11a	Qin et al., 2010
SChina_Tibet_GQ895148	Lhasa	SChina_Tibet	Tibet	China	GQ895148	M9a1b1c	Qin et al., 2010
SChina_Tibet_GQ895149	Lhasa	SChina_Tibet	Tibet	China	GQ895149	A11a	Qin et al., 2010
SChina_Tibet_GQ895150	Lhasa	SChina_Tibet	Tibet	China	GQ895150	M9a1a1c1b1a	Qin et al., 2010
SChina_Tibet_GQ895151	Lhasa	SChina_Tibet	Tibet	China	GQ895151	M9a1a1c1b1a	Qin et al., 2010
SChina_Tibet_GQ895152	Lhasa	SChina_Tibet	Tibet	China	GQ895152	A+152+16362	Qin et al., 2010
SChina_Tibet_FJ544230	Nagqu	SChina_Tibet	Tibet	China	FJ544230	M13a2	Zhao et al., 2009
SChina_Tibet_FJ544231	Nagqu	SChina_Tibet	Tibet	China	FJ544231	M62b	Zhao et al., 2009
SChina_Tibet_FJ544232	Nagqu	SChina_Tibet	Tibet	China	FJ544232	A11a	Zhao et al., 2009
SChina_Tibet_FJ544233	Nagqu	SChina_Tibet	Tibet	China	FJ544233	M62b2	Zhao et al., 2009
SChina_Tibet_FJ968772	Nagqu	SChina_Tibet	Tibet	China	FJ968772	M9a1a2	Zhao et al., 2009
SChina_Tibet_GQ895158	Nagqu	SChina_Tibet	Tibet	China	GQ895158	M13a1b	Qin et al., 2010
SChina_Tibet_GQ895159	Nagqu	SChina_Tibet	Tibet	China	GQ895159	M9a1a2	Qin et al., 2010
SChina_Tibet_GQ895160	Nagqu	SChina_Tibet	Tibet	China	GQ895160	M9a1a2	Qin et al., 2010
SChina_Tibet_GU014565	Nagqu	SChina_Tibet	Tibet	China	GU014565	A11a	Zhao et al., 2009
SChina_Tibet_GU014566	Nagqu	SChina_Tibet	Tibet	China	GU014566	G3a1	Zhao et al., 2009
SChina_Tibet_HM346918	Nagqu	SChina_Tibet	Tibet	China	HM346918	M9a1a1c1b1a1	Peng et al., 2011
SChina_Tibet_HM346919	Nagqu	SChina_Tibet	Tibet	China	HM346919	M9a1a1c1b1a	Peng et al., 2011
SChina_Tibet_HM346920	Nagqu	SChina_Tibet	Tibet	China	HM346920	M9a1a1c1b1a	Peng et al., 2011
SChina_Tibet_HM346921	Nagqu	SChina_Tibet	Tibet	China	HM346921	M9a1a1c1b1a	Peng et al., 2011
SChina_Tibet_HM346923	Nagqu	SChina_Tibet	Tibet	China	HM346923	M9a1a1c1b1a	Peng et al., 2011
SChina_Tibet_HM346926	Nagqu	SChina_Tibet	Tibet	China	HM346926	M9a1a1c1b1a2	Peng et al., 2011
SChina_Tibet_HM346927	Nagqu	SChina_Tibet	Tibet	China	HM346927	M9a1a1c1b1a	Peng et al., 2011
SChina_Tibet_GQ895162	Shannan	SChina_Tibet	Tibet	China	GQ895162	A11a	Qin et al., 2010
SChina_Tibet_GQ895163	Shannan	SChina_Tibet	Tibet	China	GQ895163	M13a2	Qin et al., 2010
SChina_Tibet_GQ895164	Shannan	SChina_Tibet	Tibet	China	GQ895164	A11+16234	Qin et al., 2010
SChina_Tibet_GQ895165	Shannan	SChina_Tibet	Tibet	China	GQ895165	C4d	Qin et al., 2010
SChina_Tibet_GQ895166	Shannan	SChina_Tibet	Tibet	China	GQ895166	M62b1	Qin et al., 2010
SChina_Tibet_GQ895167	Shannan	SChina_Tibet	Tibet	China	GQ895167	M13a2	Qin et al., 2010
SChina_Tibet_GQ895168	Shannan	SChina_Tibet	Tibet	China	GQ895168	A11a	Qin et al., 2010
SChina_Tibet_GQ895169	Shannan	SChina_Tibet	Tibet	China	GQ895169	M62b1	Qin et al., 2010
SChina_Tibet_GQ895170	Shannan	SChina_Tibet	Tibet	China	GQ895170	C4a2b	Qin et al., 2010
SChina_Tibet_FJ544235	Shigatse	SChina_Tibet	Tibet	China	FJ544235	M62b1	Zhao et al., 2009
SChina_Tibet_FJ544236	Shigatse	SChina_Tibet	Tibet	China	FJ544236	M9a1b1c	Zhao et al., 2009
SChina_Tibet_FJ544237	Shigatse	SChina_Tibet	Tibet	China	FJ544237	M62b1	Zhao et al., 2009
SChina_Tibet_FJ544238	Shigatse	SChina_Tibet	Tibet	China	FJ544238	M62b2	Zhao et al., 2009
SChina_Tibet_FJ544239	Shigatse	SChina_Tibet	Tibet	China	FJ544239	M62b+204	Zhao et al., 2009
SChina_Tibet_FJ544240	Shigatse	SChina_Tibet	Tibet	China	FJ544240	M62b2	Zhao et al., 2009
SChina_Tibet_FJ544241	Shigatse	SChina_Tibet	Tibet	China	FJ544241	M62b1	Zhao et al., 2009
SChina_Tibet_FJ968773	Shigatse	SChina_Tibet	Tibet	China	FJ968773	M13a2	Zhao et al., 2009
SChina_Tibet_FJ968774	Shigatse	SChina_Tibet	Tibet	China	FJ968774	M9a1b1	Zhao et al., 2009
SChina_Tibet_GQ895161	Shigatse	SChina_Tibet	Tibet	China	GQ895161	M62a	Qin et al., 2010
SChina_Tibet_GU014567	Shigatse	SChina_Tibet	Tibet	China	GU014567	M9a1a2	Zhao et al., 2009
SChina_Tibet_GU014568	Shigatse	SChina_Tibet	Tibet	China	GU014568	M13a2	Zhao et al., 2009
SChina_Tibet_GU014569	Shigatse	SChina_Tibet	Tibet	China	GU014569	G3a1a	Zhao et al., 2009
SChina_Tibet_HM346897	Shigatse	SChina_Tibet	Tibet	China	HM346897	M9a1b+150	Peng et al., 2011
SChina_Tibet_HM346916	Shigatse	SChina_Tibet	Tibet	China	HM346916	M9a1a1c1b1a	Peng et al., 2011
SChina_Tibet_HM346917	Shigatse	SChina_Tibet	Tibet	China	HM346917	M9a1a1c1b1a	Peng et al., 2011
SChina_Tibet_HM346922	Shigatse	SChina_Tibet	Tibet	China	HM346922	M9a1a1c1b1a	Peng et al., 2011
SChina_Tibet_HM346928	Shigatse	SChina_Tibet	Tibet	China	HM346928	M9a1a1c1b1a	Peng et al., 2011
SChina_Tibet_KT725951	Shigatse.Tingri	SChina_Tibet	Tibet	China	KT725951	D4j1a1a	Kang et al., 2016
SChina_Tibet_KT725952	Shigatse.Tingri	SChina_Tibet	Tibet	China	KT725952	D5a2a1b	Kang et al., 2016
SChina_Tibet_KT725953	Shigatse.Tingri	SChina_Tibet	Tibet	China	KT725953	M9a1b1	Kang et al., 2016
SChina_Tibet_KT725954	Shigatse.Tingri	SChina_Tibet	Tibet	China	KT725954	D5a2a1b	Kang et al., 2016
SChina_Tibet_KT725955	Shigatse.Tingri	SChina_Tibet	Tibet	China	KT725955	M9a1b+150	Kang et al., 2016
SChina_Tibet_KT725956	Shigatse.Tingri	SChina_Tibet	Tibet	China	KT725956	D4h1c	Kang et al., 2016
SChina_Tibet_KT725957	Shigatse.Tingri	SChina_Tibet	Tibet	China	KT725957	M9a1b1	Kang et al., 2016
SChina_Tibet_KT725958	Shigatse.Tingri	SChina_Tibet	Tibet	China	KT725958	M9a1b1	Kang et al., 2016
SChina_Tibet_KT725959	Shigatse.Tingri	SChina_Tibet	Tibet	China	KT725959	M62a	Kang et al., 2016
SChina_Tibet_KT725960	Shigatse.Tingri	SChina_Tibet	Tibet	China	KT725960	M9a1a1c1b1a	Kang et al., 2016
SChina_Tibet_KT725961	Shigatse.Tingri	SChina_Tibet	Tibet	China	KT725961	M9a1b1c	Kang et al., 2016
SChina_Tibet_KT725962	Shigatse.Tingri	SChina_Tibet	Tibet	China	KT725962	M13a1b	Kang et al., 2016
SChina_Tibet_KT725963	Shigatse.Tingri	SChina_Tibet	Tibet	China	KT725963	A17	Kang et al., 2016
SChina_Tibet_KT725964	Shigatse.Tingri	SChina_Tibet	Tibet	China	KT725964	G2a1	Kang et al., 2016
SChina_Tibet_KT725965	Shigatse.Tingri	SChina_Tibet	Tibet	China	KT725965	D5a2a1	Kang et al., 2016
SChina_Tibet_KT725966	Shigatse.Tingri	SChina_Tibet	Tibet	China	KT725966	F1g	Kang et al., 2016
SChina_Tibet_KT725967	Shigatse.Tingri	SChina_Tibet	Tibet	China	KT725967	D4b2b	Kang et al., 2016
SChina_Tibet_KT725968	Shigatse.Tingri	SChina_Tibet	Tibet	China	KT725968	D6a1	Kang et al., 2016
SChina_Tibet_KT725969	Shigatse.Tingri	SChina_Tibet	Tibet	China	KT725969	B4d123	Kang et al., 2016
SChina_Tibet_KT725970	Shigatse.Tingri	SChina_Tibet	Tibet	China	KT725970	M9a1a1c1b1a	Kang et al., 2016
SChina_Tibet_KT725971	Shigatse.Tingri	SChina_Tibet	Tibet	China	KT725971	M10a1b	Kang et al., 2016
SChina_Tibet_KT725972	Shigatse.Tingri	SChina_Tibet	Tibet	China	KT725972	M9a1a1c1b1a	Kang et al., 2016
SChina_Tibet_KT725973	Shigatse.Tingri	SChina_Tibet	Tibet	China	KT725973	M9a1b1	Kang et al., 2016
SChina_Tibet_KT725974	Shigatse.Tingri	SChina_Tibet	Tibet	China	KT725974	F1g	Kang et al., 2016
SChina_Tibet_KT725975	Shigatse.Tingri	SChina_Tibet	Tibet	China	KT725975	F1g	Kang et al., 2016
SChina_Tibet_KT725976	Shigatse.Tingri	SChina_Tibet	Tibet	China	KT725976	M9a1a1c1b1a	Kang et al., 2016
SChina_Tibet_KT725977	Shigatse.Tingri	SChina_Tibet	Tibet	China	KT725977	M9a1a1c1b1a	Kang et al., 2016
SChina_Tibet_KT725978	Shigatse.Tingri	SChina_Tibet	Tibet	China	KT725978	M9a1a1c1b1a1	Kang et al., 2016
SChina_Tibet_KT725979	Shigatse.Tingri	SChina_Tibet	Tibet	China	KT725979	U7a3a	Kang et al., 2016
SChina_Tibet_KT725980	Shigatse.Tingri	SChina_Tibet	Tibet	China	KT725980	R11b1b	Kang et al., 2016
SChina_Tibet_KT725981	Shigatse.Tingri	SChina_Tibet	Tibet	China	KT725981	G3b1	Kang et al., 2016
SChina_Tibet_KT725982	Shigatse.Tingri	SChina_Tibet	Tibet	China	KT725982	M9a1a	Kang et al., 2016
SChina_Tibet_KT725983	Shigatse.Tingri	SChina_Tibet	Tibet	China	KT725983	A11a	Kang et al., 2016
SChina_Tibet_KT725984	Shigatse.Tingri	SChina_Tibet	Tibet	China	KT725984	M9a1a1c1b1a	Kang et al., 2016
SChina_Tibet_KT725985	Shigatse.Tingri	SChina_Tibet	Tibet	China	KT725985	M9a1a1c1b1a	Kang et al., 2016
SChina_Tibet_KT725986	Shigatse.Tingri	SChina_Tibet	Tibet	China	KT725986	F1g	Kang et al., 2016
SChina_Tibet_KT725987	Shigatse.Tingri	SChina_Tibet	Tibet	China	KT725987	M9a1a1c1b1a1	Kang et al., 2016
SChina_Tibet_KT725988	Shigatse.Tingri	SChina_Tibet	Tibet	China	KT725988	M5b2b1a	Kang et al., 2016
SChina_Tibet_KT725989	Shigatse.Tingri	SChina_Tibet	Tibet	China	KT725989	F1g	Kang et al., 2016
SChina_Tibet_KT725990	Shigatse.Tingri	SChina_Tibet	Tibet	China	KT725990	C4a1a4a	Kang et al., 2016
SChina_Tibet_KT725991	Shigatse.Tingri	SChina_Tibet	Tibet	China	KT725991	D4j1a1	Kang et al., 2016
SChina_Tibet_KT725992	Shigatse.Tingri	SChina_Tibet	Tibet	China	KT725992	M10a1b	Kang et al., 2016
SChina_Tibet_KT725993	Shigatse.Tingri	SChina_Tibet	Tibet	China	KT725993	F1c1a1a	Kang et al., 2016
SChina_Tibet_KT725994	Shigatse.Tingri	SChina_Tibet	Tibet	China	KT725994	D4n2	Kang et al., 2016
SChina_Tibet_KT725995	Shigatse.Tingri	SChina_Tibet	Tibet	China	KT725995	M9a1a1c1b1a	Kang et al., 2016
SChina_Tibet_KT725996	Shigatse.Tingri	SChina_Tibet	Tibet	China	KT725996	M9a1a	Kang et al., 2016
SChina_Tibet_KT725997	Shigatse.Tingri	SChina_Tibet	Tibet	China	KT725997	M9a1b1c	Kang et al., 2016
SChina_Tibet_KT725998	Shigatse.Tingri	SChina_Tibet	Tibet	China	KT725998	A+152+16362	Kang et al., 2016
SChina_Tibet_KT725999	Shigatse.Tingri	SChina_Tibet	Tibet	China	KT725999	M9a1a1c1b1a	Kang et al., 2016
SChina_Tibet_KT726000	Shigatse.Tingri	SChina_Tibet	Tibet	China	KT726000	M9a1a1c1b1a	Kang et al., 2016
SChina_Tibet_KT726001	Shigatse.Tingri	SChina_Tibet	Tibet	China	KT726001	A11a	Kang et al., 2016
SChina_Tibet_KT726002	Shigatse.Tingri	SChina_Tibet	Tibet	China	KT726002	A11a	Kang et al., 2016
SChina_Tibet_KT726003	Shigatse.Tingri	SChina_Tibet	Tibet	China	KT726003	M9a1a1c1b1a	Kang et al., 2016
SChina_Tibet_KT726004	Shigatse.Tingri	SChina_Tibet	Tibet	China	KT726004	M9a1a1c1b1a	Kang et al., 2016
SChina_Tibet_KT726005	Shigatse.Tingri	SChina_Tibet	Tibet	China	KT726005	M5b2b1a	Kang et al., 2016
SChina_Tibet_KT726006	Shigatse.Tingri	SChina_Tibet	Tibet	China	KT726006	G1a2	Kang et al., 2016
SChina_Tibet_KT726007	Shigatse.Tingri	SChina_Tibet	Tibet	China	KT726007	F1b1+@152	Kang et al., 2016
SChina_Tibet_KT726008	Shigatse.Tingri	SChina_Tibet	Tibet	China	KT726008	A11a	Kang et al., 2016
SChina_Tibet_KT726009	Shigatse.Tingri	SChina_Tibet	Tibet	China	KT726009	M13a2	Kang et al., 2016
SChina_Tibet_KT726010	Shigatse.Tingri	SChina_Tibet	Tibet	China	KT726010	M9a1a1c1b1a	Kang et al., 2016
SChina_Tibet_KT726011	Shigatse.Tingri	SChina_Tibet	Tibet	China	KT726011	M9a1a1c1b1a	Kang et al., 2016
SChina_Tibet_KT726012	Shigatse.Tingri	SChina_Tibet	Tibet	China	KT726012	M9a1a1c1b1a	Kang et al., 2016
SChina_Tibet_KT726013	Shigatse.Tingri	SChina_Tibet	Tibet	China	KT726013	D6a1	Kang et al., 2016
SChina_Tibet_KT726014	Shigatse.Tingri	SChina_Tibet	Tibet	China	KT726014	M13a1b	Kang et al., 2016
SChina_Tibet_KT726015	Shigatse.Tingri	SChina_Tibet	Tibet	China	KT726015	Y1a	Kang et al., 2016
SChina_Tibet_KT726016	Shigatse.Tingri	SChina_Tibet	Tibet	China	KT726016	M9a1a1c1b1a	Kang et al., 2016
SChina_Tibet_KT726017	Shigatse.Tingri	SChina_Tibet	Tibet	China	KT726017	U7a3a	Kang et al., 2016
SChina_Tibet_KT726018	Shigatse.Tingri	SChina_Tibet	Tibet	China	KT726018	A15a	Kang et al., 2016
SChina_Tibet_KT726019	Shigatse.Tingri	SChina_Tibet	Tibet	China	KT726019	M9a1a1c1b1a1	Kang et al., 2016
SChina_Tibet_KT726020	Shigatse.Tingri	SChina_Tibet	Tibet	China	KT726020	A11b	Kang et al., 2016
SChina_Tibet_KT726021	Shigatse.Tingri	SChina_Tibet	Tibet	China	KT726021	D4j1b	Kang et al., 2016
SChina_Tibet_KT726022	Shigatse.Tingri	SChina_Tibet	Tibet	China	KT726022	M9a1a1c1b1a	Kang et al., 2016
SChina_Tibet_KT726023	Shigatse.Tingri	SChina_Tibet	Tibet	China	KT726023	D6a1	Kang et al., 2016
SChina_Tibet_KT726024	Shigatse.Tingri	SChina_Tibet	Tibet	China	KT726024	M9a1a1c1b1a1	Kang et al., 2016
SChina_Tibet_KT726025	Shigatse.Tingri	SChina_Tibet	Tibet	China	KT726025	M9a1a1c1b1a	Kang et al., 2016
SChina_Tibet_KT726026	Shigatse.Tingri	SChina_Tibet	Tibet	China	KT726026	M9a1b+150	Kang et al., 2016
SChina_Tibet_KT726027	Shigatse.Tingri	SChina_Tibet	Tibet	China	KT726027	M9a1a1c1b1a	Kang et al., 2016
SChina_Tibet_KT726028	Shigatse.Tingri	SChina_Tibet	Tibet	China	KT726028	M62b+204	Kang et al., 2016
SChina_Tibet_KT726029	Shigatse.Tingri	SChina_Tibet	Tibet	China	KT726029	M13a2	Kang et al., 2016
SChina_Tibet_KT726030	Shigatse.Tingri	SChina_Tibet	Tibet	China	KT726030	G2a1	Kang et al., 2016
SChina_Tibet_KT726031	Shigatse.Tingri	SChina_Tibet	Tibet	China	KT726031	A11a	Kang et al., 2016
SChina_Tibet_KT726032	Shigatse.Tingri	SChina_Tibet	Tibet	China	KT726032	A11a	Kang et al., 2016
SChina_Tibet_KT726033	Shigatse.Tingri	SChina_Tibet	Tibet	China	KT726033	D5a2a1b	Kang et al., 2016
SChina_Tibet_KT726034	Shigatse.Tingri	SChina_Tibet	Tibet	China	KT726034	U2b1	Kang et al., 2016
SChina_Tibet_KT726035	Shigatse.Tingri	SChina_Tibet	Tibet	China	KT726035	B5b1	Kang et al., 2016
SChina_Tibet_KT726036	Shigatse.Tingri	SChina_Tibet	Tibet	China	KT726036	F1g	Kang et al., 2016
SChina_Tibet_KT726128	Nyingchi.Monpa	SChina_Tibet	Tibet	China	KT726128	R22	Kang et al., 2016
SChina_Tibet_KT726129	Nyingchi.Monpa	SChina_Tibet	Tibet	China	KT726129	B4a1c4	Kang et al., 2016
SChina_Tibet_KT726130	Nyingchi.Monpa	SChina_Tibet	Tibet	China	KT726130	F1c1a2	Kang et al., 2016
SChina_Tibet_KT726131	Nyingchi.Monpa	SChina_Tibet	Tibet	China	KT726131	M9a1a1c1b1a	Kang et al., 2016
SChina_Tibet_KT726132	Nyingchi.Monpa	SChina_Tibet	Tibet	China	KT726132	A6	Kang et al., 2016
SChina_Tibet_KT726133	Nyingchi.Monpa	SChina_Tibet	Tibet	China	KT726133	A6	Kang et al., 2016
SChina_Tibet_KT726134	Nyingchi.Monpa	SChina_Tibet	Tibet	China	KT726134	A6	Kang et al., 2016
SChina_Tibet_KT726135	Nyingchi.Monpa	SChina_Tibet	Tibet	China	KT726135	A6	Kang et al., 2016
SChina_Tibet_KT726136	Nyingchi.Monpa	SChina_Tibet	Tibet	China	KT726136	A7	Kang et al., 2016
SChina_Tibet_KT726137	Nyingchi.Monpa	SChina_Tibet	Tibet	China	KT726137	M9a1b1c	Kang et al., 2016
SChina_Tibet_KT726138	Nyingchi.Monpa	SChina_Tibet	Tibet	China	KT726138	M9a1a1c1b1a	Kang et al., 2016
SChina_Tibet_KT726139	Nyingchi.Monpa	SChina_Tibet	Tibet	China	KT726139	M9a1a1c1b1a	Kang et al., 2016
SChina_Tibet_KT726140	Nyingchi.Monpa	SChina_Tibet	Tibet	China	KT726140	G3b1	Kang et al., 2016
SChina_Tibet_KT726141	Nyingchi.Monpa	SChina_Tibet	Tibet	China	KT726141	M9a1b1c	Kang et al., 2016
SChina_Tibet_KT726142	Nyingchi.Monpa	SChina_Tibet	Tibet	China	KT726142	A6	Kang et al., 2016
SChina_Tibet_KT726143	Nyingchi.Monpa	SChina_Tibet	Tibet	China	KT726143	M9a1b1	Kang et al., 2016
SChina_Tibet_KT726144	Nyingchi.Monpa	SChina_Tibet	Tibet	China	KT726144	D4j1b	Kang et al., 2016
SChina_Tibet_GQ895153	Nyingchi.Monpa	SChina_Tibet	Tibet	China	GQ895153	D4j1a2	Qin et al., 2010
SChina_Tibet_GQ895154	Nyingchi.Monpa	SChina_Tibet	Tibet	China	GQ895154	D2b1	Qin et al., 2010
SChina_Tibet_GQ895155	Nyingchi.Monpa	SChina_Tibet	Tibet	China	GQ895155	C4d	Qin et al., 2010
SChina_Tibet_GQ895156	Nyingchi.Monpa	SChina_Tibet	Tibet	China	GQ895156	C4+152+16093	Qin et al., 2010
SChina_Tibet_GQ895157	Nyingchi.Monpa	SChina_Tibet	Tibet	China	GQ895157	M11a2	Qin et al., 2010
SChina_Tibet_KT725860	Nyingchi.Deng	SChina_Tibet	Tibet	China	KT725860	M13a2	Kang et al., 2016
SChina_Tibet_KT725861	Nyingchi.Deng	SChina_Tibet	Tibet	China	KT725861	C4a2b	Kang et al., 2016
SChina_Tibet_KT725862	Nyingchi.Deng	SChina_Tibet	Tibet	China	KT725862	M7b1a1+(16192)	Kang et al., 2016
SChina_Tibet_KT725863	Nyingchi.Deng	SChina_Tibet	Tibet	China	KT725863	M7b1a1+(16192)	Kang et al., 2016
SChina_Tibet_KT725864	Nyingchi.Deng	SChina_Tibet	Tibet	China	KT725864	M7b1a1+(16192)	Kang et al., 2016
SChina_Tibet_KT725865	Nyingchi.Deng	SChina_Tibet	Tibet	China	KT725865	M7b1a1+(16192)	Kang et al., 2016
SChina_Tibet_KT725866	Nyingchi.Deng	SChina_Tibet	Tibet	China	KT725866	N11a1	Kang et al., 2016
SChina_Tibet_KT725867	Nyingchi.Deng	SChina_Tibet	Tibet	China	KT725867	N11a1	Kang et al., 2016
SChina_Tibet_KT725868	Nyingchi.Deng	SChina_Tibet	Tibet	China	KT725868	M33b1	Kang et al., 2016
SChina_Tibet_KT725869	Nyingchi.Deng	SChina_Tibet	Tibet	China	KT725869	M9a1b+150	Kang et al., 2016
SChina_Tibet_KT725870	Nyingchi.Deng	SChina_Tibet	Tibet	China	KT725870	M9a1b1	Kang et al., 2016
SChina_Tibet_KT725871	Nyingchi.Deng	SChina_Tibet	Tibet	China	KT725871	M9a1a1c1b1a	Kang et al., 2016
SChina_Tibet_KT725872	Nyingchi.Deng	SChina_Tibet	Tibet	China	KT725872	M9a1b1	Kang et al., 2016
SChina_Tibet_KT725873	Nyingchi.Deng	SChina_Tibet	Tibet	China	KT725873	A21	Kang et al., 2016
SChina_Tibet_KT725874	Nyingchi.Deng	SChina_Tibet	Tibet	China	KT725874	M9a1b1	Kang et al., 2016
SChina_Tibet_KT725875	Nyingchi.Deng	SChina_Tibet	Tibet	China	KT725875	M9a1b	Kang et al., 2016
SChina_Tibet_KT725876	Nyingchi.Deng	SChina_Tibet	Tibet	China	KT725876	Z3b	Kang et al., 2016
SChina_Tibet_KT725877	Nyingchi.Deng	SChina_Tibet	Tibet	China	KT725877	M9a1a2	Kang et al., 2016
SChina_Tibet_KT725878	Nyingchi.Deng	SChina_Tibet	Tibet	China	KT725878	M9a1a	Kang et al., 2016
SChina_Tibet_KT725879	Nyingchi.Deng	SChina_Tibet	Tibet	China	KT725879	M9a1a	Kang et al., 2016
SChina_Tibet_KT725880	Nyingchi.Deng	SChina_Tibet	Tibet	China	KT725880	M62b1	Kang et al., 2016
SChina_Tibet_KT725881	Nyingchi.Deng	SChina_Tibet	Tibet	China	KT725881	M9a1b+150	Kang et al., 2016
SChina_Tibet_KT725882	Nyingchi.Deng	SChina_Tibet	Tibet	China	KT725882	D4h1c	Kang et al., 2016
SChina_Tibet_KT725883	Nyingchi.Deng	SChina_Tibet	Tibet	China	KT725883	D5a3a	Kang et al., 2016
SChina_Tibet_KT725884	Nyingchi.Deng	SChina_Tibet	Tibet	China	KT725884	M33b1	Kang et al., 2016
SChina_Tibet_KT725885	Nyingchi.Deng	SChina_Tibet	Tibet	China	KT725885	D4b2b5	Kang et al., 2016
SChina_Tibet_KT725886	Nyingchi.Deng	SChina_Tibet	Tibet	China	KT725886	M9a1b1	Kang et al., 2016
SChina_Tibet_KT725887	Nyingchi.Deng	SChina_Tibet	Tibet	China	KT725887	M9a1b1	Kang et al., 2016
SChina_Tibet_KT725888	Nyingchi.Deng	SChina_Tibet	Tibet	China	KT725888	Z3b	Kang et al., 2016
SChina_Tibet_KT725889	Nyingchi.Deng	SChina_Tibet	Tibet	China	KT725889	Z3b	Kang et al., 2016
SChina_Tibet_KT725890	Nyingchi.Deng	SChina_Tibet	Tibet	China	KT725890	M9a1b	Kang et al., 2016
SChina_Tibet_KT725891	Nyingchi.Deng	SChina_Tibet	Tibet	China	KT725891	D4h1c	Kang et al., 2016
SChina_Tibet_KT725892	Nyingchi.Deng	SChina_Tibet	Tibet	China	KT725892	M9a1b1	Kang et al., 2016
SChina_Tibet_KT725893	Nyingchi.Deng	SChina_Tibet	Tibet	China	KT725893	M33b1	Kang et al., 2016
SChina_Tibet_KT725894	Nyingchi.Deng	SChina_Tibet	Tibet	China	KT725894	M9a1b1	Kang et al., 2016
SChina_Tibet_KT725895	Nyingchi.Deng	SChina_Tibet	Tibet	China	KT725895	M33b1	Kang et al., 2016
SChina_Tibet_KT725896	Nyingchi.Deng	SChina_Tibet	Tibet	China	KT725896	Z3b	Kang et al., 2016
SChina_Tibet_KT725897	Nyingchi.Deng	SChina_Tibet	Tibet	China	KT725897	M9a1b1	Kang et al., 2016
SChina_Tibet_KT725898	Nyingchi.Deng	SChina_Tibet	Tibet	China	KT725898	F1a1	Kang et al., 2016
SChina_Tibet_KT725899	Nyingchi.Deng	SChina_Tibet	Tibet	China	KT725899	C4a2b	Kang et al., 2016
SChina_Tibet_KT725900	Nyingchi.Deng	SChina_Tibet	Tibet	China	KT725900	M9a1b1	Kang et al., 2016
SChina_Tibet_KT725901	Nyingchi.Deng	SChina_Tibet	Tibet	China	KT725901	M33b1	Kang et al., 2016
SChina_Tibet_KT725902	Nyingchi.Deng	SChina_Tibet	Tibet	China	KT725902	A6	Kang et al., 2016
SChina_Tibet_KT725903	Nyingchi.Deng	SChina_Tibet	Tibet	China	KT725903	D4h1c	Kang et al., 2016
SChina_Tibet_KT725904	Nyingchi.Deng	SChina_Tibet	Tibet	China	KT725904	M9a1b1	Kang et al., 2016
SChina_Tibet_KT725905	Nyingchi.Deng	SChina_Tibet	Tibet	China	KT725905	Z3b	Kang et al., 2016
SChina_Tibet_KT725906	Nyingchi.Deng	SChina_Tibet	Tibet	China	KT725906	D5a2b	Kang et al., 2016
SChina_Tibet_KT725907	Nyingchi.Deng	SChina_Tibet	Tibet	China	KT725907	D4h1c	Kang et al., 2016
SChina_Tibet_KT725908	Nyingchi.Deng	SChina_Tibet	Tibet	China	KT725908	D4h1c	Kang et al., 2016
SChina_Tibet_KT725909	Nyingchi.Deng	SChina_Tibet	Tibet	China	KT725909	D4h1c	Kang et al., 2016
SChina_Tibet_KT725910	Nyingchi.Deng	SChina_Tibet	Tibet	China	KT725910	M9a1b1	Kang et al., 2016
SChina_Tibet_KT725911	Nyingchi.Deng	SChina_Tibet	Tibet	China	KT725911	M9a1b1	Kang et al., 2016
SChina_Tibet_KT725912	Nyingchi.Deng	SChina_Tibet	Tibet	China	KT725912	M9a1b	Kang et al., 2016
SChina_Tibet_KT725913	Nyingchi.Deng	SChina_Tibet	Tibet	China	KT725913	M9a1b+150	Kang et al., 2016
SChina_Tibet_KT725914	Nyingchi.Deng	SChina_Tibet	Tibet	China	KT725914	M9a1b1	Kang et al., 2016
SChina_Tibet_KT725915	Nyingchi.Deng	SChina_Tibet	Tibet	China	KT725915	M9a1b1	Kang et al., 2016
SChina_Tibet_KT725916	Nyingchi.Deng	SChina_Tibet	Tibet	China	KT725916	Z3b	Kang et al., 2016
SChina_Tibet_KT725917	Nyingchi.Deng	SChina_Tibet	Tibet	China	KT725917	M9a1b1	Kang et al., 2016
SChina_Tibet_KT725918	Nyingchi.Deng	SChina_Tibet	Tibet	China	KT725918	G3b1	Kang et al., 2016
SChina_Tibet_KT725919	Nyingchi.Deng	SChina_Tibet	Tibet	China	KT725919	G3b1	Kang et al., 2016
SChina_Tibet_KT725920	Nyingchi.Deng	SChina_Tibet	Tibet	China	KT725920	D5a2a1	Kang et al., 2016
SChina_Tibet_KT725921	Nyingchi.Deng	SChina_Tibet	Tibet	China	KT725921	M11a2	Kang et al., 2016
SChina_Tibet_KT725922	Nyingchi.Deng	SChina_Tibet	Tibet	China	KT725922	F2a1	Kang et al., 2016
SChina_Tibet_KT725923	Nyingchi.Deng	SChina_Tibet	Tibet	China	KT725923	F1d	Kang et al., 2016
SChina_Tibet_KT725924	Nyingchi.Deng	SChina_Tibet	Tibet	China	KT725924	D4e1a	Kang et al., 2016
SChina_Tibet_KT725925	Nyingchi.Deng	SChina_Tibet	Tibet	China	KT725925	D5a3a	Kang et al., 2016
SChina_Tibet_KT725926	Nyingchi.Deng	SChina_Tibet	Tibet	China	KT725926	M33b1	Kang et al., 2016
SChina_Tibet_KT725927	Nyingchi.Deng	SChina_Tibet	Tibet	China	KT725927	M9a1b1	Kang et al., 2016
SChina_Tibet_KT725928	Nyingchi.Deng	SChina_Tibet	Tibet	China	KT725928	M9a1b+150	Kang et al., 2016
SChina_Tibet_KT725929	Nyingchi.Deng	SChina_Tibet	Tibet	China	KT725929	D5a3a	Kang et al., 2016
SChina_Tibet_KT725930	Nyingchi.Deng	SChina_Tibet	Tibet	China	KT725930	D4h1c	Kang et al., 2016
SChina_Tibet_KT725931	Nyingchi.Deng	SChina_Tibet	Tibet	China	KT725931	M9a1b1	Kang et al., 2016
SChina_Tibet_KT725932	Nyingchi.Deng	SChina_Tibet	Tibet	China	KT725932	Z3b	Kang et al., 2016
SChina_Tibet_KT725933	Nyingchi.Deng	SChina_Tibet	Tibet	China	KT725933	D5a2b	Kang et al., 2016
SChina_Tibet_KT725934	Nyingchi.Deng	SChina_Tibet	Tibet	China	KT725934	M33b1	Kang et al., 2016
SChina_Tibet_KT725935	Nyingchi.Deng	SChina_Tibet	Tibet	China	KT725935	D4h4	Kang et al., 2016
SChina_Tibet_KT725936	Nyingchi.Deng	SChina_Tibet	Tibet	China	KT725936	D4j15	Kang et al., 2016
SChina_Tibet_KT725937	Nyingchi.Deng	SChina_Tibet	Tibet	China	KT725937	G2a1	Kang et al., 2016
SChina_Tibet_KT725938	Nyingchi.Deng	SChina_Tibet	Tibet	China	KT725938	C4a2b	Kang et al., 2016
SChina_Tibet_KT725939	Nyingchi.Deng	SChina_Tibet	Tibet	China	KT725939	R+16189	Kang et al., 2016
SChina_Tibet_KT725940	Nyingchi.Deng	SChina_Tibet	Tibet	China	KT725940	F1a1	Kang et al., 2016
SChina_Tibet_KT725941	Nyingchi.Deng	SChina_Tibet	Tibet	China	KT725941	G2a1	Kang et al., 2016
SChina_Tibet_KT725942	Nyingchi.Deng	SChina_Tibet	Tibet	China	KT725942	M33b1	Kang et al., 2016
SChina_Tibet_KT725943	Nyingchi.Deng	SChina_Tibet	Tibet	China	KT725943	M9a1b1	Kang et al., 2016
SChina_Tibet_KT725944	Nyingchi.Deng	SChina_Tibet	Tibet	China	KT725944	D4b2b5	Kang et al., 2016
SChina_Tibet_KT725945	Nyingchi.Deng	SChina_Tibet	Tibet	China	KT725945	M9a1b1	Kang et al., 2016
SChina_Tibet_KT725946	Nyingchi.Deng	SChina_Tibet	Tibet	China	KT725946	M9a1b+150	Kang et al., 2016
SChina_Tibet_KT725947	Nyingchi.Deng	SChina_Tibet	Tibet	China	KT725947	M9a1b1	Kang et al., 2016
SChina_Tibet_KT725948	Nyingchi.Deng	SChina_Tibet	Tibet	China	KT725948	Z3b	Kang et al., 2016
SChina_Tibet_KT725949	Nyingchi.Deng	SChina_Tibet	Tibet	China	KT725949	Z3a	Kang et al., 2016
SChina_Tibet_KT725950	Nyingchi.Deng	SChina_Tibet	Tibet	China	KT725950	M49e	Kang et al., 2016
SChina_Tibet_KT726037	Nyingchi.Lhoba	SChina_Tibet	Tibet	China	KT726037	F1d1	Kang et al., 2016
SChina_Tibet_KT726038	Nyingchi.Lhoba	SChina_Tibet	Tibet	China	KT726038	M9a1a1c1b1a	Kang et al., 2016
SChina_Tibet_KT726039	Nyingchi.Lhoba	SChina_Tibet	Tibet	China	KT726039	A11b	Kang et al., 2016
SChina_Tibet_KT726040	Nyingchi.Lhoba	SChina_Tibet	Tibet	China	KT726040	D5a2a1b	Kang et al., 2016
SChina_Tibet_KT726041	Nyingchi.Lhoba	SChina_Tibet	Tibet	China	KT726041	G2a1	Kang et al., 2016
SChina_Tibet_KT726042	Nyingchi.Lhoba	SChina_Tibet	Tibet	China	KT726042	Z7	Kang et al., 2016
SChina_Tibet_KT726043	Nyingchi.Lhoba	SChina_Tibet	Tibet	China	KT726043	M13a2	Kang et al., 2016
SChina_Tibet_KT726044	Nyingchi.Lhoba	SChina_Tibet	Tibet	China	KT726044	M9a1a1c1b1a	Kang et al., 2016
SChina_Tibet_KT726045	Nyingchi.Lhoba	SChina_Tibet	Tibet	China	KT726045	D5a2a1b	Kang et al., 2016
SChina_Tibet_KT726046	Nyingchi.Lhoba	SChina_Tibet	Tibet	China	KT726046	M9a1a	Kang et al., 2016
SChina_Tibet_KT726047	Nyingchi.Lhoba	SChina_Tibet	Tibet	China	KT726047	G3b	Kang et al., 2016
SChina_Tibet_KT726048	Nyingchi.Lhoba	SChina_Tibet	Tibet	China	KT726048	F1f	Kang et al., 2016
SChina_Tibet_KT726049	Nyingchi.Lhoba	SChina_Tibet	Tibet	China	KT726049	F1d	Kang et al., 2016
SChina_Tibet_KT726050	Nyingchi.Lhoba	SChina_Tibet	Tibet	China	KT726050	M9a1b1c	Kang et al., 2016
SChina_Tibet_KT726051	Nyingchi.Lhoba	SChina_Tibet	Tibet	China	KT726051	M9a1a1c1b1a	Kang et al., 2016
SChina_Tibet_KT726052	Nyingchi.Lhoba	SChina_Tibet	Tibet	China	KT726052	F1g	Kang et al., 2016
SChina_Tibet_KT726053	Nyingchi.Lhoba	SChina_Tibet	Tibet	China	KT726053	F1d1	Kang et al., 2016
SChina_Tibet_KT726054	Nyingchi.Lhoba	SChina_Tibet	Tibet	China	KT726054	M9a1b1c	Kang et al., 2016
SChina_Tibet_KT726055	Nyingchi.Lhoba	SChina_Tibet	Tibet	China	KT726055	M11a1	Kang et al., 2016
SChina_Tibet_KT726056	Nyingchi.Lhoba	SChina_Tibet	Tibet	China	KT726056	M60a2	Kang et al., 2016
SChina_Tibet_KT726057	Nyingchi.Lhoba	SChina_Tibet	Tibet	China	KT726057	F1g	Kang et al., 2016
SChina_Tibet_KT726058	Nyingchi.Lhoba	SChina_Tibet	Tibet	China	KT726058	M9a1a2	Kang et al., 2016
SChina_Tibet_KT726059	Nyingchi.Lhoba	SChina_Tibet	Tibet	China	KT726059	F1c1a2	Kang et al., 2016
SChina_Tibet_KT726060	Nyingchi.Lhoba	SChina_Tibet	Tibet	China	KT726060	F1d1	Kang et al., 2016
SChina_Tibet_KT726061	Nyingchi.Lhoba	SChina_Tibet	Tibet	China	KT726061	A7	Kang et al., 2016
SChina_Tibet_KT726062	Nyingchi.Lhoba	SChina_Tibet	Tibet	China	KT726062	F1d1	Kang et al., 2016
SChina_Tibet_KT726063	Nyingchi.Lhoba	SChina_Tibet	Tibet	China	KT726063	F1a1c	Kang et al., 2016
SChina_Tibet_KT726064	Nyingchi.Lhoba	SChina_Tibet	Tibet	China	KT726064	M9a1b1c	Kang et al., 2016
SChina_Tibet_KT726065	Nyingchi.Lhoba	SChina_Tibet	Tibet	China	KT726065	A7	Kang et al., 2016
SChina_Tibet_KT726066	Nyingchi.Lhoba	SChina_Tibet	Tibet	China	KT726066	M12a1b	Kang et al., 2016
SChina_Tibet_KT726067	Nyingchi.Lhoba	SChina_Tibet	Tibet	China	KT726067	D5a2a1b	Kang et al., 2016
SChina_Tibet_KT726068	Nyingchi.Lhoba	SChina_Tibet	Tibet	China	KT726068	D5a2a1b	Kang et al., 2016
SChina_Tibet_KT726069	Nyingchi.Lhoba	SChina_Tibet	Tibet	China	KT726069	F1d	Kang et al., 2016
SChina_Tibet_KT726070	Nyingchi.Lhoba	SChina_Tibet	Tibet	China	KT726070	M9a1a	Kang et al., 2016
SChina_Tibet_KT726071	Nyingchi.Lhoba	SChina_Tibet	Tibet	China	KT726071	D4n2	Kang et al., 2016
SChina_Tibet_KT726072	Nyingchi.Lhoba	SChina_Tibet	Tibet	China	KT726072	A17	Kang et al., 2016
SChina_Tibet_KT726073	Nyingchi.Lhoba	SChina_Tibet	Tibet	China	KT726073	F1c1a2	Kang et al., 2016
SChina_Tibet_KT726074	Nyingchi.Lhoba	SChina_Tibet	Tibet	China	KT726074	F1c1a2	Kang et al., 2016
SChina_Tibet_KT726075	Nyingchi.Lhoba	SChina_Tibet	Tibet	China	KT726075	A7	Kang et al., 2016
SChina_Tibet_KT726076	Nyingchi.Lhoba	SChina_Tibet	Tibet	China	KT726076	D4q	Kang et al., 2016
SChina_Tibet_KT726077	Nyingchi.Lhoba	SChina_Tibet	Tibet	China	KT726077	C4d	Kang et al., 2016
SChina_Tibet_KT726078	Nyingchi.Lhoba	SChina_Tibet	Tibet	China	KT726078	F1d1	Kang et al., 2016
SChina_Tibet_KT726079	Nyingchi.Lhoba	SChina_Tibet	Tibet	China	KT726079	D4q	Kang et al., 2016
SChina_Tibet_KT726080	Nyingchi.Lhoba	SChina_Tibet	Tibet	China	KT726080	A11a	Kang et al., 2016
SChina_Tibet_KT726081	Nyingchi.Lhoba	SChina_Tibet	Tibet	China	KT726081	D5a2a1b	Kang et al., 2016
SChina_Tibet_KT726082	Nyingchi.Lhoba	SChina_Tibet	Tibet	China	KT726082	F1d1	Kang et al., 2016
SChina_Tibet_KT726083	Nyingchi.Lhoba	SChina_Tibet	Tibet	China	KT726083	D5a2a1b	Kang et al., 2016
SChina_Tibet_KT726084	Nyingchi.Lhoba	SChina_Tibet	Tibet	China	KT726084	M9a1b1c	Kang et al., 2016
SChina_Tibet_KT726085	Nyingchi.Lhoba	SChina_Tibet	Tibet	China	KT726085	M11a1	Kang et al., 2016
SChina_Tibet_KT726086	Nyingchi.Lhoba	SChina_Tibet	Tibet	China	KT726086	A11a	Kang et al., 2016
SChina_Tibet_KT726087	Nyingchi.Lhoba	SChina_Tibet	Tibet	China	KT726087	F2a1	Kang et al., 2016
SChina_Tibet_KT726088	Nyingchi.Lhoba	SChina_Tibet	Tibet	China	KT726088	M9a1a	Kang et al., 2016
SChina_Tibet_KT726089	Nyingchi.Lhoba	SChina_Tibet	Tibet	China	KT726089	F1d1	Kang et al., 2016
SChina_Tibet_KT726090	Nyingchi.Lhoba	SChina_Tibet	Tibet	China	KT726090	F1c1a2	Kang et al., 2016
SChina_Tibet_KT726091	Nyingchi.Lhoba	SChina_Tibet	Tibet	China	KT726091	M9a1a2	Kang et al., 2016
SChina_Tibet_KT726092	Nyingchi.Lhoba	SChina_Tibet	Tibet	China	KT726092	D5a2a1b	Kang et al., 2016
SChina_Tibet_KT726093	Nyingchi.Lhoba	SChina_Tibet	Tibet	China	KT726093	A7	Kang et al., 2016
SChina_Tibet_KT726094	Nyingchi.Lhoba	SChina_Tibet	Tibet	China	KT726094	D5a2a1b	Kang et al., 2016
SChina_Tibet_KT726095	Nyingchi.Lhoba	SChina_Tibet	Tibet	China	KT726095	M9a	Kang et al., 2016
SChina_Tibet_KT726096	Nyingchi.Lhoba	SChina_Tibet	Tibet	China	KT726096	A11a	Kang et al., 2016
SChina_Tibet_KT726097	Nyingchi.Lhoba	SChina_Tibet	Tibet	China	KT726097	D5a2a1b	Kang et al., 2016
SChina_Tibet_KT726098	Nyingchi.Lhoba	SChina_Tibet	Tibet	China	KT726098	F1c1a2	Kang et al., 2016
SChina_Tibet_KT726099	Nyingchi.Lhoba	SChina_Tibet	Tibet	China	KT726099	A11a	Kang et al., 2016
SChina_Tibet_KT726100	Nyingchi.Lhoba	SChina_Tibet	Tibet	China	KT726100	D5a2a1b	Kang et al., 2016
SChina_Tibet_KT726101	Nyingchi.Lhoba	SChina_Tibet	Tibet	China	KT726101	D4j1a1a	Kang et al., 2016
SChina_Tibet_KT726102	Nyingchi.Lhoba	SChina_Tibet	Tibet	China	KT726102	D4j1a1a	Kang et al., 2016
SChina_Tibet_KT726103	Nyingchi.Lhoba	SChina_Tibet	Tibet	China	KT726103	M60a1	Kang et al., 2016
SChina_Tibet_KT726104	Nyingchi.Lhoba	SChina_Tibet	Tibet	China	KT726104	M9a1a1c1b1a	Kang et al., 2016
SChina_Tibet_KT726105	Nyingchi.Lhoba	SChina_Tibet	Tibet	China	KT726105	G3b	Kang et al., 2016
SChina_Tibet_KT726106	Nyingchi.Lhoba	SChina_Tibet	Tibet	China	KT726106	C4a2b2	Kang et al., 2016
SChina_Tibet_KT726107	Nyingchi.Lhoba	SChina_Tibet	Tibet	China	KT726107	D4q	Kang et al., 2016
SChina_Tibet_KT726108	Nyingchi.Lhoba	SChina_Tibet	Tibet	China	KT726108	F1g	Kang et al., 2016
SChina_Tibet_KT726109	Nyingchi.Lhoba	SChina_Tibet	Tibet	China	KT726109	G2a1+16189	Kang et al., 2016
SChina_Tibet_KT726110	Nyingchi.Lhoba	SChina_Tibet	Tibet	China	KT726110	F1d	Kang et al., 2016
SChina_Tibet_KT726111	Nyingchi.Lhoba	SChina_Tibet	Tibet	China	KT726111	D4j3	Kang et al., 2016
SChina_Tibet_KT726112	Nyingchi.Lhoba	SChina_Tibet	Tibet	China	KT726112	D5a2a1b	Kang et al., 2016
SChina_Tibet_KT726113	Nyingchi.Lhoba	SChina_Tibet	Tibet	China	KT726113	D4j1a1	Kang et al., 2016
SChina_Tibet_KT726114	Nyingchi.Lhoba	SChina_Tibet	Tibet	China	KT726114	M9a1b1c	Kang et al., 2016
SChina_Tibet_KT726115	Nyingchi.Lhoba	SChina_Tibet	Tibet	China	KT726115	D5a2a1b	Kang et al., 2016
SChina_Tibet_KT726116	Nyingchi.Lhoba	SChina_Tibet	Tibet	China	KT726116	F1d1	Kang et al., 2016
SChina_Tibet_KT726117	Nyingchi.Lhoba	SChina_Tibet	Tibet	China	KT726117	D4j1b	Kang et al., 2016
SChina_Tibet_KT726118	Nyingchi.Lhoba	SChina_Tibet	Tibet	China	KT726118	M13a2	Kang et al., 2016
SChina_Tibet_KT726119	Nyingchi.Lhoba	SChina_Tibet	Tibet	China	KT726119	C4a2b2	Kang et al., 2016
SChina_Tibet_KT726120	Nyingchi.Lhoba	SChina_Tibet	Tibet	China	KT726120	F1c1a2	Kang et al., 2016
SChina_Tibet_KT726121	Nyingchi.Lhoba	SChina_Tibet	Tibet	China	KT726121	D4q	Kang et al., 2016
SChina_Tibet_KT726122	Nyingchi.Lhoba	SChina_Tibet	Tibet	China	KT726122	A17	Kang et al., 2016
SChina_Tibet_KT726123	Nyingchi.Lhoba	SChina_Tibet	Tibet	China	KT726123	A17	Kang et al., 2016
SChina_Tibet_KT726124	Nyingchi.Lhoba	SChina_Tibet	Tibet	China	KT726124	F1d1	Kang et al., 2016
SChina_Tibet_KT726125	Nyingchi.Lhoba	SChina_Tibet	Tibet	China	KT726125	M60a2	Kang et al., 2016
SChina_Tibet_KT726126	Nyingchi.Lhoba	SChina_Tibet	Tibet	China	KT726126	M9a1a1c1b1a2	Kang et al., 2016
SChina_Tibet_KT726127	Nyingchi.Lhoba	SChina_Tibet	Tibet	China	KT726127	M12a1b	Kang et al., 2016
SChina_Tibet_KT213824	Sherpa	SChina_Tibet	Tibet	China	KT213824	C4a2b2a	Kang et al., 2016
SChina_Tibet_KT213825	Sherpa	SChina_Tibet	Tibet	China	KT213825	C4a2b2a	Kang et al., 2016
SChina_Tibet_KT213826	Sherpa	SChina_Tibet	Tibet	China	KT213826	A15c1	Kang et al., 2016
SChina_Tibet_KT213827	Sherpa	SChina_Tibet	Tibet	China	KT213827	C4a2b2a	Kang et al., 2016
SChina_Tibet_KT213828	Sherpa	SChina_Tibet	Tibet	China	KT213828	C4a2b2a	Kang et al., 2016
SChina_Tibet_KT213829	Sherpa	SChina_Tibet	Tibet	China	KT213829	A15c1	Kang et al., 2016
SChina_Tibet_KF056243	Shigatse.Sherpa	SChina_Tibet	Tibet	China	KF056243	C4a2b2	Kang et al., 2016
SChina_Tibet_KF056244	Shigatse.Sherpa	SChina_Tibet	Tibet	China	KF056244	C4a2b2	Kang et al., 2016
SChina_Tibet_KF056245	Shigatse.Sherpa	SChina_Tibet	Tibet	China	KF056245	C4a2b2	Kang et al., 2016
SChina_Tibet_KF056246	Shigatse.Sherpa	SChina_Tibet	Tibet	China	KF056246	C4a2b2a	Kang et al., 2016
SChina_Tibet_KF056247	Shigatse.Sherpa	SChina_Tibet	Tibet	China	KF056247	C4a2b2a	Kang et al., 2016
SChina_Tibet_KF056248	Shigatse.Sherpa	SChina_Tibet	Tibet	China	KF056248	C4a2b2a	Kang et al., 2016
SChina_Tibet_KF056249	Shigatse.Sherpa	SChina_Tibet	Tibet	China	KF056249	C4a2b2a	Kang et al., 2016
SChina_Tibet_KF056250	Shigatse.Sherpa	SChina_Tibet	Tibet	China	KF056250	C4a2b2a	Kang et al., 2016
SChina_Tibet_KF056251	Shigatse.Sherpa	SChina_Tibet	Tibet	China	KF056251	C4a2b2a	Kang et al., 2016
SChina_Tibet_KF056252	Shigatse.Sherpa	SChina_Tibet	Tibet	China	KF056252	C4a2b2a	Kang et al., 2016
SChina_Tibet_KF056253	Shigatse.Sherpa	SChina_Tibet	Tibet	China	KF056253	C4a2b2a	Kang et al., 2016
SChina_Tibet_KF056254	Shigatse.Sherpa	SChina_Tibet	Tibet	China	KF056254	C4a2b2a	Kang et al., 2016
SChina_Tibet_KF056255	Shigatse.Sherpa	SChina_Tibet	Tibet	China	KF056255	C4a2b2a	Kang et al., 2016
SChina_Tibet_KF056256	Shigatse.Sherpa	SChina_Tibet	Tibet	China	KF056256	C4a2b2a	Kang et al., 2016
SChina_Tibet_KF056257	Shigatse.Sherpa	SChina_Tibet	Tibet	China	KF056257	U2a2	Kang et al., 2016
SChina_Tibet_KF056258	Shigatse.Sherpa	SChina_Tibet	Tibet	China	KF056258	U2b1a	Kang et al., 2016
SChina_Tibet_KF056259	Shigatse.Sherpa	SChina_Tibet	Tibet	China	KF056259	U2b1a	Kang et al., 2016
SChina_Tibet_KF056260	Shigatse.Sherpa	SChina_Tibet	Tibet	China	KF056260	U2b1a	Kang et al., 2016
SChina_Tibet_KF056261	Shigatse.Sherpa	SChina_Tibet	Tibet	China	KF056261	F1c1a1a	Kang et al., 2016
SChina_Tibet_KF056262	Shigatse.Sherpa	SChina_Tibet	Tibet	China	KF056262	W	Kang et al., 2016
SChina_Tibet_KF056263	Shigatse.Sherpa	SChina_Tibet	Tibet	China	KF056263	M13a2	Kang et al., 2016
SChina_Tibet_KF056264	Shigatse.Sherpa	SChina_Tibet	Tibet	China	KF056264	M13a2	Kang et al., 2016
SChina_Tibet_KF056265	Shigatse.Sherpa	SChina_Tibet	Tibet	China	KF056265	M11a2	Kang et al., 2016
SChina_Tibet_KF056266	Shigatse.Sherpa	SChina_Tibet	Tibet	China	KF056266	D5a2b	Kang et al., 2016
SChina_Tibet_KF056267	Shigatse.Sherpa	SChina_Tibet	Tibet	China	KF056267	D5a2b	Kang et al., 2016
SChina_Tibet_KF056268	Shigatse.Sherpa	SChina_Tibet	Tibet	China	KF056268	D5a2a1	Kang et al., 2016
SChina_Tibet_KF056269	Shigatse.Sherpa	SChina_Tibet	Tibet	China	KF056269	M5b2b1a	Kang et al., 2016
SChina_Tibet_KF056270	Shigatse.Sherpa	SChina_Tibet	Tibet	China	KF056270	M5c2	Kang et al., 2016
SChina_Tibet_KF056271	Shigatse.Sherpa	SChina_Tibet	Tibet	China	KF056271	M54	Kang et al., 2016
SChina_Tibet_KF056272	Shigatse.Sherpa	SChina_Tibet	Tibet	China	KF056272	M54	Kang et al., 2016
SChina_Tibet_KF056273	Shigatse.Sherpa	SChina_Tibet	Tibet	China	KF056273	G3a1a	Kang et al., 2016
SChina_Tibet_KF056274	Shigatse.Sherpa	SChina_Tibet	Tibet	China	KF056274	M38	Kang et al., 2016
SChina_Tibet_KF056275	Shigatse.Sherpa	SChina_Tibet	Tibet	China	KF056275	D4j1a1	Kang et al., 2016
SChina_Tibet_KF056276	Shigatse.Sherpa	SChina_Tibet	Tibet	China	KF056276	D4j13	Kang et al., 2016
SChina_Tibet_KF056277	Shigatse.Sherpa	SChina_Tibet	Tibet	China	KF056277	D4j13	Kang et al., 2016
SChina_Tibet_KF056278	Shigatse.Sherpa	SChina_Tibet	Tibet	China	KF056278	D4j13	Kang et al., 2016
SChina_Tibet_KF056279	Shigatse.Sherpa	SChina_Tibet	Tibet	China	KF056279	D4	Kang et al., 2016
SChina_Tibet_KF056280	Shigatse.Sherpa	SChina_Tibet	Tibet	China	KF056280	M70	Kang et al., 2016
SChina_Tibet_KF056281	Shigatse.Sherpa	SChina_Tibet	Tibet	China	KF056281	M3d1a1	Kang et al., 2016
SChina_Tibet_KF056282	Shigatse.Sherpa	SChina_Tibet	Tibet	China	KF056282	M3d1a1	Kang et al., 2016
SChina_Tibet_KF056283	Shigatse.Sherpa	SChina_Tibet	Tibet	China	KF056283	M3d1a1	Kang et al., 2016
SChina_Tibet_KF056284	Shigatse.Sherpa	SChina_Tibet	Tibet	China	KF056284	M9a1a2	Kang et al., 2016
SChina_Tibet_KF056285	Shigatse.Sherpa	SChina_Tibet	Tibet	China	KF056285	M9a1a2	Kang et al., 2016
SChina_Tibet_KF056286	Shigatse.Sherpa	SChina_Tibet	Tibet	China	KF056286	M9a1a2	Kang et al., 2016
SChina_Tibet_KF056287	Shigatse.Sherpa	SChina_Tibet	Tibet	China	KF056287	M9a1a1c1b1a	Kang et al., 2016
SChina_Tibet_KF056288	Shigatse.Sherpa	SChina_Tibet	Tibet	China	KF056288	M9a1a1c1b1a	Kang et al., 2016
SChina_Tibet_KF056289	Shigatse.Sherpa	SChina_Tibet	Tibet	China	KF056289	M9a1a1c1b1a1	Kang et al., 2016
SChina_Tibet_KF056290	Shigatse.Sherpa	SChina_Tibet	Tibet	China	KF056290	M9a1a1c1b1a	Kang et al., 2016
SChina_Tibet_KF056291	Shigatse.Sherpa	SChina_Tibet	Tibet	China	KF056291	M9a1a1c1b1a	Kang et al., 2016
SChina_Tibet_KF056292	Shigatse.Sherpa	SChina_Tibet	Tibet	China	KF056292	M9a1a1c1b1a	Kang et al., 2016
SChina_Tibet_KF056293	Shigatse.Sherpa	SChina_Tibet	Tibet	China	KF056293	M9a1a1c1b1a	Kang et al., 2016
SChina_Tibet_KF056294	Shigatse.Sherpa	SChina_Tibet	Tibet	China	KF056294	M9a1a1c1b1a	Kang et al., 2016
SChina_Tibet_KF056295	Shigatse.Sherpa	SChina_Tibet	Tibet	China	KF056295	M9a1a1c1b1a	Kang et al., 2016
SChina_Tibet_KF056296	Shigatse.Sherpa	SChina_Tibet	Tibet	China	KF056296	M9a1a1c1b1a	Kang et al., 2016
SChina_Tibet_KF056297	Shigatse.Sherpa	SChina_Tibet	Tibet	China	KF056297	M9a1a1c1b1a	Kang et al., 2016
SChina_Tibet_KF056298	Shigatse.Sherpa	SChina_Tibet	Tibet	China	KF056298	A11a	Kang et al., 2016
SChina_Tibet_KF056299	Shigatse.Sherpa	SChina_Tibet	Tibet	China	KF056299	A11a	Kang et al., 2016
SChina_Tibet_KF056300	Shigatse.Sherpa	SChina_Tibet	Tibet	China	KF056300	A6b	Kang et al., 2016
SChina_Tibet_KF056301	Shigatse.Sherpa	SChina_Tibet	Tibet	China	KF056301	A6b	Kang et al., 2016
SChina_Tibet_KF056302	Shigatse.Sherpa	SChina_Tibet	Tibet	China	KF056302	A21	Kang et al., 2016
SChina_Tibet_KF056303	Shigatse.Sherpa	SChina_Tibet	Tibet	China	KF056303	A21	Kang et al., 2016
SChina_Tibet_KF056304	Shigatse.Sherpa	SChina_Tibet	Tibet	China	KF056304	A15c1	Kang et al., 2016
SChina_Tibet_KF056305	Shigatse.Sherpa	SChina_Tibet	Tibet	China	KF056305	A15c1	Kang et al., 2016
SChina_Tibet_KF056306	Shigatse.Sherpa	SChina_Tibet	Tibet	China	KF056306	A15c1	Kang et al., 2016
SChina_Tibet_KF056307	Shigatse.Sherpa	SChina_Tibet	Tibet	China	KF056307	A15c1	Kang et al., 2016
SChina_Tibet_KF056308	Shigatse.Sherpa	SChina_Tibet	Tibet	China	KF056308	A15c1	Kang et al., 2016
SChina_Tibet_KF056309	Shigatse.Sherpa	SChina_Tibet	Tibet	China	KF056309	A15c1	Kang et al., 2016
SChina_Tibet_KF056310	Shigatse.Sherpa	SChina_Tibet	Tibet	China	KF056310	A15c1	Kang et al., 2016
SChina_Tibet_KF056311	Shigatse.Sherpa	SChina_Tibet	Tibet	China	KF056311	A15c1	Kang et al., 2016
SChina_Tibet_KF056312	Shigatse.Sherpa	SChina_Tibet	Tibet	China	KF056312	A15c1	Kang et al., 2016
SChina_Tibet_KF056313	Shigatse.Sherpa	SChina_Tibet	Tibet	China	KF056313	A15c1	Kang et al., 2016
SChina_Tibet_KF056314	Shigatse.Sherpa	SChina_Tibet	Tibet	China	KF056314	A15c1	Kang et al., 2016
SChina_Tibet_KF056315	Shigatse.Sherpa	SChina_Tibet	Tibet	China	KF056315	A15c1	Kang et al., 2016
SChina_Tibet_KF056316	Shigatse.Sherpa	SChina_Tibet	Tibet	China	KF056316	A15c1	Kang et al., 2016
SChina_Tibet_KF056317	Shigatse.Sherpa	SChina_Tibet	Tibet	China	KF056317	A15c1	Kang et al., 2016
SChina_Tibet_KF056318	Shigatse.Sherpa	SChina_Tibet	Tibet	China	KF056318	H10a1	Kang et al., 2016
Philippine_GU733718	Mamanwas	Philippine	Mindanao	Philippine	GU733718	N11b	Gunnarsdóttir et al., 2011
Philippine_GU733719	Mamanwas	Philippine	Mindanao	Philippine	GU733719	M74b1	Gunnarsdóttir et al., 2011
Philippine_GU733720	Mamanwas	Philippine	Mindanao	Philippine	GU733720	B4b1a2c	Gunnarsdóttir et al., 2011
Philippine_GU733721	Mamanwas	Philippine	Mindanao	Philippine	GU733721	E2a	Gunnarsdóttir et al., 2011
Philippine_GU733722	Mamanwas	Philippine	Mindanao	Philippine	GU733722	N11b	Gunnarsdóttir et al., 2011
Philippine_GU733723	Mamanwas	Philippine	Mindanao	Philippine	GU733723	E1a1a1a	Gunnarsdóttir et al., 2011
Philippine_GU733724	Mamanwas	Philippine	Mindanao	Philippine	GU733724	B4b1a2c	Gunnarsdóttir et al., 2011
Philippine_GU733725	Mamanwas	Philippine	Mindanao	Philippine	GU733725	D6a2	Gunnarsdóttir et al., 2011
Philippine_GU733726	Mamanwas	Philippine	Mindanao	Philippine	GU733726	R24	Gunnarsdóttir et al., 2011
Philippine_GU733727	Mamanwas	Philippine	Mindanao	Philippine	GU733727	E1a1a1a	Gunnarsdóttir et al., 2011
Philippine_GU733728	Mamanwas	Philippine	Mindanao	Philippine	GU733728	N11b	Gunnarsdóttir et al., 2011
Philippine_GU733729	Mamanwas	Philippine	Mindanao	Philippine	GU733729	E1a1a1	Gunnarsdóttir et al., 2011
Philippine_GU733730	Mamanwas	Philippine	Mindanao	Philippine	GU733730	B4a1a	Gunnarsdóttir et al., 2011
Philippine_GU733731	Mamanwas	Philippine	Mindanao	Philippine	GU733731	B5b1c	Gunnarsdóttir et al., 2011
Philippine_GU733732	Mamanwas	Philippine	Mindanao	Philippine	GU733732	B4a1a	Gunnarsdóttir et al., 2011
Philippine_GU733733	Mamanwas	Philippine	Mindanao	Philippine	GU733733	Y2a1	Gunnarsdóttir et al., 2011
Philippine_GU733734	Mamanwas	Philippine	Mindanao	Philippine	GU733734	M74b1	Gunnarsdóttir et al., 2011
Philippine_GU733735	Mamanwas	Philippine	Mindanao	Philippine	GU733735	M7c1c3d	Gunnarsdóttir et al., 2011
Philippine_GU733736	Mamanwas	Philippine	Mindanao	Philippine	GU733736	M7c1c3	Gunnarsdóttir et al., 2011
Philippine_GU733737	Mamanwas	Philippine	Mindanao	Philippine	GU733737	R9b1a1	Gunnarsdóttir et al., 2011
Philippine_GU733738	Mamanwas	Philippine	Mindanao	Philippine	GU733738	B4b1a2	Gunnarsdóttir et al., 2011
Philippine_GU733739	Mamanwas	Philippine	Mindanao	Philippine	GU733739	N11b	Gunnarsdóttir et al., 2011
Philippine_GU733740	Mamanwas	Philippine	Mindanao	Philippine	GU733740	N11b	Gunnarsdóttir et al., 2011
Philippine_GU733741	Mamanwas	Philippine	Mindanao	Philippine	GU733741	E2a1a	Gunnarsdóttir et al., 2011
Philippine_GU733742	Mamanwas	Philippine	Mindanao	Philippine	GU733742	N11b	Gunnarsdóttir et al., 2011
Philippine_GU733743	Mamanwas	Philippine	Mindanao	Philippine	GU733743	N11b	Gunnarsdóttir et al., 2011
Philippine_GU733744	Mamanwas	Philippine	Mindanao	Philippine	GU733744	B4b1a2c	Gunnarsdóttir et al., 2011
Philippine_GU733745	Mamanwas	Philippine	Mindanao	Philippine	GU733745	N11b	Gunnarsdóttir et al., 2011
Philippine_GU733746	Mamanwas	Philippine	Mindanao	Philippine	GU733746	N11b	Gunnarsdóttir et al., 2011
Philippine_GU733747	Mamanwas	Philippine	Mindanao	Philippine	GU733747	B4b1a2c	Gunnarsdóttir et al., 2011
Philippine_GU733748	Mamanwas	Philippine	Mindanao	Philippine	GU733748	B4b1a2c	Gunnarsdóttir et al., 2011
Philippine_GU733749	Mamanwas	Philippine	Mindanao	Philippine	GU733749	E1a1a1a	Gunnarsdóttir et al., 2011
Philippine_GU733750	Mamanwas	Philippine	Mindanao	Philippine	GU733750	B4b1a2c	Gunnarsdóttir et al., 2011
Philippine_GU733751	Mamanwas	Philippine	Mindanao	Philippine	GU733751	N11b	Gunnarsdóttir et al., 2011
Philippine_GU733752	Mamanwas	Philippine	Mindanao	Philippine	GU733752	N11b	Gunnarsdóttir et al., 2011
Philippine_GU733753	Mamanwas	Philippine	Mindanao	Philippine	GU733753	N11b	Gunnarsdóttir et al., 2011
Philippine_GU733754	Mamanwas	Philippine	Mindanao	Philippine	GU733754	N11b	Gunnarsdóttir et al., 2011
Philippine_GU733755	Mamanwas	Philippine	Mindanao	Philippine	GU733755	N11b	Gunnarsdóttir et al., 2011
Philippine_GU733756	Mamanwas	Philippine	Mindanao	Philippine	GU733756	E1a1a1a	Gunnarsdóttir et al., 2011
Philippine_GU733757	Manobos	Philippine	Mindanao	Philippine	GU733757	E1a1a1a	Gunnarsdóttir et al., 2011
Philippine_GU733758	Manobos	Philippine	Mindanao	Philippine	GU733758	E1a1a1a	Gunnarsdóttir et al., 2011
Philippine_GU733759	Manobos	Philippine	Mindanao	Philippine	GU733759	R9c1a	Gunnarsdóttir et al., 2011
Philippine_GU733760	Manobos	Philippine	Mindanao	Philippine	GU733760	D6a2	Gunnarsdóttir et al., 2011
Philippine_GU733761	Manobos	Philippine	Mindanao	Philippine	GU733761	E1a1a1	Gunnarsdóttir et al., 2011
Philippine_GU733762	Manobos	Philippine	Mindanao	Philippine	GU733762	M7b1a1i	Gunnarsdóttir et al., 2011
Philippine_GU733763	Manobos	Philippine	Mindanao	Philippine	GU733763	E1a1a1a	Gunnarsdóttir et al., 2011
Philippine_GU733764	Manobos	Philippine	Mindanao	Philippine	GU733764	B4a1a	Gunnarsdóttir et al., 2011
Philippine_GU733765	Manobos	Philippine	Mindanao	Philippine	GU733765	B5b1c	Gunnarsdóttir et al., 2011
Philippine_GU733766	Manobos	Philippine	Mindanao	Philippine	GU733766	M7c1c3	Gunnarsdóttir et al., 2011
Philippine_GU733767	Manobos	Philippine	Mindanao	Philippine	GU733767	M7c1c3	Gunnarsdóttir et al., 2011
Philippine_GU733768	Manobos	Philippine	Mindanao	Philippine	GU733768	Y2a1	Gunnarsdóttir et al., 2011
Philippine_GU733769	Manobos	Philippine	Mindanao	Philippine	GU733769	E2b	Gunnarsdóttir et al., 2011
Philippine_GU733770	Manobos	Philippine	Mindanao	Philippine	GU733770	B4c1b2a2	Gunnarsdóttir et al., 2011
Philippine_GU733771	Manobos	Philippine	Mindanao	Philippine	GU733771	M7c1c3	Gunnarsdóttir et al., 2011
Philippine_GU733772	Manobos	Philippine	Mindanao	Philippine	GU733772	M7c1c3	Gunnarsdóttir et al., 2011
Philippine_GU733773	Manobos	Philippine	Mindanao	Philippine	GU733773	B4c1b2a2	Gunnarsdóttir et al., 2011
Philippine_GU733774	Manobos	Philippine	Mindanao	Philippine	GU733774	E2b	Gunnarsdóttir et al., 2011
Philippine_GU733775	Manobos	Philippine	Mindanao	Philippine	GU733775	E2b	Gunnarsdóttir et al., 2011
Philippine_GU733776	Manobos	Philippine	Mindanao	Philippine	GU733776	N11b	Gunnarsdóttir et al., 2011
Philippine_GU733777	Manobos	Philippine	Mindanao	Philippine	GU733777	M7c1c3	Gunnarsdóttir et al., 2011
Philippine_GU733778	Manobos	Philippine	Mindanao	Philippine	GU733778	E1a1a1	Gunnarsdóttir et al., 2011
Philippine_GU733779	Manobos	Philippine	Mindanao	Philippine	GU733779	E1a1a1a	Gunnarsdóttir et al., 2011
Philippine_GU733780	Manobos	Philippine	Mindanao	Philippine	GU733780	E1a1a1a	Gunnarsdóttir et al., 2011
Philippine_GU733781	Manobos	Philippine	Mindanao	Philippine	GU733781	E1a1a1a	Gunnarsdóttir et al., 2011
Philippine_GU733782	Manobos	Philippine	Mindanao	Philippine	GU733782	F1a4a1	Gunnarsdóttir et al., 2011
Philippine_GU733783	Manobos	Philippine	Mindanao	Philippine	GU733783	B4c1b2a2	Gunnarsdóttir et al., 2011
Philippine_GU733784	Manobos	Philippine	Mindanao	Philippine	GU733784	E2b	Gunnarsdóttir et al., 2011
Philippine_GU733785	Manobos	Philippine	Mindanao	Philippine	GU733785	B4c1b2a2	Gunnarsdóttir et al., 2011
Philippine_GU733786	Manobos	Philippine	Mindanao	Philippine	GU733786	B4c1b2a2	Gunnarsdóttir et al., 2011
Philippine_GU733787	Manobos	Philippine	Mindanao	Philippine	GU733787	Y2a1	Gunnarsdóttir et al., 2011
Philippine_GU733788	Manobos	Philippine	Mindanao	Philippine	GU733788	M7c1c3	Gunnarsdóttir et al., 2011
Philippine_GU733789	Manobos	Philippine	Mindanao	Philippine	GU733789	E1a1a1	Gunnarsdóttir et al., 2011
Philippine_GU733790	Manobos	Philippine	Mindanao	Philippine	GU733790	B4b1a2b1	Gunnarsdóttir et al., 2011
Philippine_GU733791	Manobos	Philippine	Mindanao	Philippine	GU733791	E1a1a1a	Gunnarsdóttir et al., 2011
Philippine_GU733792	Manobos	Philippine	Mindanao	Philippine	GU733792	M7c1c3a	Gunnarsdóttir et al., 2011
Philippine_GU733793	Manobos	Philippine	Mindanao	Philippine	GU733793	B4b1a2	Gunnarsdóttir et al., 2011
Philippine_GU733794	Manobos	Philippine	Mindanao	Philippine	GU733794	B5b1c	Gunnarsdóttir et al., 2011
Philippine_GU733795	Manobos	Philippine	Mindanao	Philippine	GU733795	B4c1b2a2	Gunnarsdóttir et al., 2011
Philippine_GU733796	Manobos	Philippine	Mindanao	Philippine	GU733796	B4c1b2a2	Gunnarsdóttir et al., 2011
Philippine_GU733797	Manobos	Philippine	Mindanao	Philippine	GU733797	B4a1a3a1	Gunnarsdóttir et al., 2011
Philippine_GU733798	Manobos	Philippine	Mindanao	Philippine	GU733798	Y2a1	Gunnarsdóttir et al., 2011
Philippine_GU733799	Manobos	Philippine	Mindanao	Philippine	GU733799	M7c1c3	Gunnarsdóttir et al., 2011
Philippine_GU733800	Surigaonons	Philippine	Mindanao	Philippine	GU733800	B4c1b2a2	Gunnarsdóttir et al., 2011
Philippine_GU733801	Surigaonons	Philippine	Mindanao	Philippine	GU733801	M7b1a1i	Gunnarsdóttir et al., 2011
Philippine_GU733802	Surigaonons	Philippine	Mindanao	Philippine	GU733802	B4a1a	Gunnarsdóttir et al., 2011
Philippine_GU733803	Surigaonons	Philippine	Mindanao	Philippine	GU733803	B4b1a2b1	Gunnarsdóttir et al., 2011
Philippine_GU733804	Surigaonons	Philippine	Mindanao	Philippine	GU733804	M7c1c3d	Gunnarsdóttir et al., 2011
Philippine_GU733805	Surigaonons	Philippine	Mindanao	Philippine	GU733805	M21a	Gunnarsdóttir et al., 2011
Philippine_GU733806	Surigaonons	Philippine	Mindanao	Philippine	GU733806	E1a1a1	Gunnarsdóttir et al., 2011
Philippine_GU733807	Surigaonons	Philippine	Mindanao	Philippine	GU733807	E1a1a1a	Gunnarsdóttir et al., 2011
Philippine_GU733808	Surigaonons	Philippine	Mindanao	Philippine	GU733808	E1a1a1	Gunnarsdóttir et al., 2011
Philippine_GU733809	Surigaonons	Philippine	Mindanao	Philippine	GU733809	E2a	Gunnarsdóttir et al., 2011
Philippine_GU733810	Surigaonons	Philippine	Mindanao	Philippine	GU733810	E1a1a1	Gunnarsdóttir et al., 2011
Philippine_GU733811	Surigaonons	Philippine	Mindanao	Philippine	GU733811	B4b1a2d	Gunnarsdóttir et al., 2011
Philippine_GU733812	Surigaonons	Philippine	Mindanao	Philippine	GU733812	B4a1a	Gunnarsdóttir et al., 2011
Philippine_GU733813	Surigaonons	Philippine	Mindanao	Philippine	GU733813	B4b1a2b1	Gunnarsdóttir et al., 2011
Philippine_GU733814	Surigaonons	Philippine	Mindanao	Philippine	GU733814	B4b1a2d	Gunnarsdóttir et al., 2011
Philippine_GU733815	Surigaonons	Philippine	Mindanao	Philippine	GU733815	B4b1a2b1	Gunnarsdóttir et al., 2011
Philippine_GU733816	Surigaonons	Philippine	Mindanao	Philippine	GU733816	E2a	Gunnarsdóttir et al., 2011
Philippine_GU733817	Surigaonons	Philippine	Mindanao	Philippine	GU733817	Q1d	Gunnarsdóttir et al., 2011
Philippine_GU733818	Surigaonons	Philippine	Mindanao	Philippine	GU733818	B4b1a2b1	Gunnarsdóttir et al., 2011
Philippine_GU733819	Surigaonons	Philippine	Mindanao	Philippine	GU733819	M74b1	Gunnarsdóttir et al., 2011
Philippine_GU733820	Surigaonons	Philippine	Mindanao	Philippine	GU733820	E2a	Gunnarsdóttir et al., 2011
Philippine_GU733821	Surigaonons	Philippine	Mindanao	Philippine	GU733821	E1a1a1	Gunnarsdóttir et al., 2011
Philippine_GU733822	Surigaonons	Philippine	Mindanao	Philippine	GU733822	M7c1c3	Gunnarsdóttir et al., 2011
Philippine_GU733823	Surigaonons	Philippine	Mindanao	Philippine	GU733823	Y2a1	Gunnarsdóttir et al., 2011
Philippine_GU733824	Surigaonons	Philippine	Mindanao	Philippine	GU733824	B4a1a	Gunnarsdóttir et al., 2011
Philippine_GU733825	Surigaonons	Philippine	Mindanao	Philippine	GU733825	B4b1a2d	Gunnarsdóttir et al., 2011
Philippine_GU733826	Surigaonons	Philippine	Mindanao	Philippine	GU733826	B4b1a2d	Gunnarsdóttir et al., 2011
Cambodia_KC505067	Jarai	Cambodian	Ratanakri	Cambodia	KC505067	B5a1b1	Cann et al., 2002
Cambodia_KC505074	Jarai	Cambodian	Ratanakri	Cambodia	KC505074	M12b1b	Cann et al., 2002
Cambodia_KC505103	Jarai	Cambodian	Ratanakri	Cambodia	KC505103	M51a1	Cann et al., 2002
Cambodia_KC505108	Jarai	Cambodian	Ratanakri	Cambodia	KC505108	M69a	Cann et al., 2002
Cambodia_KC505117	Jarai	Cambodian	Ratanakri	Cambodia	KC505117	N7b	Cann et al., 2002
Cambodia_KC887456	Jarai	Cambodian	Ratanakri	Cambodia	KC887456	N7b	Cann et al., 2002
Cambodia_KC887457	Jarai	Cambodian	Ratanakri	Cambodia	KC887457	N7b	Cann et al., 2002
Cambodia_KC887458	Jarai	Cambodian	Ratanakri	Cambodia	KC887458	N7b	Cann et al., 2002
Cambodia_KC887459	Jarai	Cambodian	Ratanakri	Cambodia	KC887459	N7b	Cann et al., 2002
Cambodia_KC505093	Jarai	Cambodian	Ratanakri	Cambodia	KC505093	M24b	Cann et al., 2002
Cambodia_KC505070	Brao	Cambodian	Ratanakri	Cambodia	KC505070	M12b1a2a	Cann et al., 2002
Cambodia_KC505071	Brao	Cambodian	Ratanakri	Cambodia	KC505071	M12b1a2a	Cann et al., 2002
Cambodia_KC505072	Brao	Cambodian	Ratanakri	Cambodia	KC505072	M12b1a2a	Cann et al., 2002
Cambodia_KC505073	Brao	Cambodian	Ratanakri	Cambodia	KC505073	M12b1a2a	Cann et al., 2002
Cambodia_KC887472	Brao	Cambodian	Ratanakri	Cambodia	KC887472	N7a2	Cann et al., 2002
Cambodia_KC887473	Brao	Cambodian	Ratanakri	Cambodia	KC887473	N7a2	Cann et al., 2002
Cambodia_KC887475	Brao	Cambodian	Ratanakri	Cambodia	KC887475	N7a2	Cann et al., 2002
Cambodia_KC505112	Brao	Cambodian	Ratanakri	Cambodia	KC505112	M74	Cann et al., 2002
Cambodia_KC505116	Brao	Cambodian	Ratanakri	Cambodia	KC505116	N7a2	Cann et al., 2002
Cambodia_KC505075	Kravet	Cambodian	Ratanakri	Cambodia	KC505075	M12b1a2a	Cann et al., 2002
Cambodia_KC505076	Kravet	Cambodian	Ratanakri	Cambodia	KC505076	M12b1a2b	Cann et al., 2002
Cambodia_KC505077	Kravet	Cambodian	Ratanakri	Cambodia	KC505077	M12b1a2a	Cann et al., 2002
Cambodia_KC505078	Kreung	Cambodian	Ratanakri	Cambodia	KC505078	M12b1a2a	Cann et al., 2002
Cambodia_KC505079	Kreung	Cambodian	Ratanakri	Cambodia	KC505079	M12b1a2a	Cann et al., 2002
Cambodia_KC505080	Kreung	Cambodian	Ratanakri	Cambodia	KC505080	M12b1a2b	Cann et al., 2002
Cambodia_KC505081	Kreung	Cambodian	Ratanakri	Cambodia	KC505081	M12b1a2a	Cann et al., 2002
Cambodia_KC505082	Kreung	Cambodian	Ratanakri	Cambodia	KC505082	M12b1a2a	Cann et al., 2002
Cambodia_KC505083	Kreung	Cambodian	Ratanakri	Cambodia	KC505083	M12b1a2a	Cann et al., 2002
Cambodia_KC505106	Kreung	Cambodian	Ratanakri	Cambodia	KC505106	M68a2a	Cann et al., 2002
Cambodia_KC505115	Kreung	Cambodian	Ratanakri	Cambodia	KC505115	M7b1a1	Cann et al., 2002
Cambodia_KC887476	Kreung	Cambodian	Ratanakri	Cambodia	KC887476	M68a2a	Cann et al., 2002
Cambodia_KC887477	Kreung	Cambodian	Ratanakri	Cambodia	KC887477	M68a2a	Cann et al., 2002
Cambodia_KC505107	Tompoun	Cambodian	Ratanakri	Cambodia	KC505107	M68a1a	Cann et al., 2002
Cambodia_KC505104	Tompoun	Cambodian	Ratanakri	Cambodia	KC505104	M59	Cann et al., 2002
Cambodia_KC887460	Tompoun	Cambodian	Ratanakri	Cambodia	KC887460	M69a	Cann et al., 2002
Cambodia_KC887461	Tompoun	Cambodian	Ratanakri	Cambodia	KC887461	M69a	Cann et al., 2002
Cambodia_KC887462	Tompoun	Cambodian	Ratanakri	Cambodia	KC887462	M69a	Cann et al., 2002
Cambodia_KC887478	Tompoun	Cambodian	Ratanakri	Cambodia	KC887478	M68a1a	Cann et al., 2002
Cambodia_KC887479	Tompoun	Cambodian	Ratanakri	Cambodia	KC887479	M69a	Cann et al., 2002
Cambodia_KC887480	Tompoun	Cambodian	Ratanakri	Cambodia	KC887480	M68a1a	Cann et al., 2002
Cambodia_KC887481	Tompoun	Cambodian	Ratanakri	Cambodia	KC887481	M69a	Cann et al., 2002
Cambodia_KC887482	Tompoun	Cambodian	Ratanakri	Cambodia	KC887482	M68a1a	Cann et al., 2002
Cambodia_KC887483	Tompoun	Cambodian	Ratanakri	Cambodia	KC887483	M69a	Cann et al., 2002
Cambodia_KC505069	Tompoun	Cambodian	Ratanakri	Cambodia	KC505069	F1a1a1	Cann et al., 2002
Cambodia_KC505092	Tompoun	Cambodian	Ratanakri	Cambodia	KC505092	M21b+210	Cann et al., 2002
Cambodia_KC887484	Mel	Cambodian	Kratie	Cambodia	KC887484	M68a1a	Cann et al., 2002
Cambodia_KC505098	Mel	Cambodian	Kratie	Cambodia	KC505098	M51b	Cann et al., 2002
Cambodia_KC505099	Mel	Cambodian	Kratie	Cambodia	KC505099	M51b1a	Cann et al., 2002
Cambodia_KC505110	Mel	Cambodian	Kratie	Cambodia	KC505110	M71+151	Cann et al., 2002
Cambodia_KC505119	Mel	Cambodian	Kratie	Cambodia	KC505119	N7b	Cann et al., 2002
Cambodia_KC505086	Phnong	Cambodian	Kratie	Cambodia	KC505086	M12b2a	Cann et al., 2002
Cambodia_KC505087	Phnong	Cambodian	Kratie	Cambodia	KC505087	M12b2a	Cann et al., 2002
Cambodia_KC505100	Phnong	Cambodian	Kratie	Cambodia	KC505100	M51b1b	Cann et al., 2002
Cambodia_KC505101	Phnong	Cambodian	Kratie	Cambodia	KC505101	M51b1b	Cann et al., 2002
Cambodia_KC887490	Phnong	Cambodian	Kratie	Cambodia	KC887490	M69a	Cann et al., 2002
[truncated: 5,645 more rows]

## Sheet: TableS4 haplo Frequ(ancient)
Supplementary Table 4. mtDNA haplogroup frequencies of ancient samples in this study and different populations from Eurasia.
	A	C	D	G	B	F	M	R#	Z	N#	R	N	H	I	J	K	U	X	T	W
preShimao_MW	0.0952381	0.047619	0.238095	0.047619	0.0952381	0.142857	0.142857	0.142857	0.047619	0	0	0	0	0	0	0	0	0	0	0
Shimao_HCT	0.1	0.1	0.1	0.3	0.2	0.1	0.1	0	0	0	0	0	0	0	0	0	0	0	0	0
Shimao_NC	0.181818	0.0454545	0.272727	0.0227273	0.159091	0.136364	0.113636	0.0454545	0.0227273	0	0	0	0	0	0	0	0	0	0	0
Shimao_DM	0.0833333	0.0833333	0.333333	0.166667	0.166667	0	0.0833333	0	0.0833333	0	0	0	0	0	0	0	0	0	0	0
MZZSGDL	0	0.0625	0.3125	0.1875	0.0625	0.0625	0.25	0	0	0.0625	0	0	0	0	0	0	0	0	0	0
XH	0	0	0.222222	0.111111	0.222222	0.111111	0.111111	0.111111	0.111111	0	0	0	0	0	0	0	0	0	0	0
ZS	0.1	0	0.3	0	0.1	0.1	0.1	0.1	0.1	0.1	0	0	0	0	0	0	0	0	0	0
GQKayue_LBA	0.25	0	0.25	0.375	0	0	0	0	0.125	0	0	0	0	0	0	0	0	0	0	0
GQMajiaY_EBA	0.0689655	0.0689655	0.448276	0.241379	0.0344828	0.0689655	0.0344828	0.0344828	0	0	0	0	0	0	0	0	0	0	0	0
GQQijia_BA	0	0	0.272727	0.272727	0.181818	0.181818	0	0.0909091	0	0	0	0	0	0	0	0	0	0	0	0
LTP_IA	0.0909091	0	0.181818	0.363636	0.0909091	0.0909091	0	0	0.181818	0	0	0	0	0	0	0	0	0	0	0
QT_MN	0.134615	0	0.423077	0.0769231	0.192308	0.0769231	0.0961538	0	0	0	0	0	0	0	0	0	0	0	0	0
TSZJZ	0.1	0.075	0.225	0.2	0.025	0.15	0.125	0	0.025	0.075	0	0	0	0	0	0	0	0	0	0
SD_EN	0	0	0.4	0	0.4	0	0	0	0	0.2	0	0	0	0	0	0	0	0	0	0
SD_MN	0.0625	0	0.28125	0.03125	0.3125	0	0.15625	0	0.15625	0	0	0	0	0	0	0	0	0	0	0
SD_LN	0.08	0.06	0.26	0.04	0.22	0.06	0.1	0.02	0.06	0.1	0	0	0	0	0	0	0	0	0	0
Baikal_EBA	0.0909091	0.545455	0.181818	0.0909091	0	0.0909091	0	0	0	0	0	0	0	0	0	0	0	0	0	0
Baikal_EN	0	0.3	0.3	0.3	0	0.1	0	0	0	0	0	0	0	0	0	0	0	0	0	0
N.Mongolia_LBA	0.125	0.25	0.3125	0.125	0.0625	0.0625	0	0	0	0	0	0	0	0	0	0	0.0625	0	0	0
Halahaigou_MN	0.0833333	0.0555556	0.472222	0.138889	0.111111	0.0277778	0	0.0277778	0	0.0833333	0	0	0	0	0	0	0	0	0	0
Xiongnu_HP	0	0	0.6	0.2	0	0	0	0	0	0.2	0	0	0	0	0	0	0	0	0	0
HTP_IA	0.136364	0.0909091	0	0	0	0.136364	0.545455	0	0.0454545	0	0	0	0	0	0	0	0.0454545	0	0	0
FJ_LN	0.0909091	0	0	0	0.363636	0.363636	0	0.0909091	0	0	0	0	0	0	0	0	0	0	0.0909091	0
GX_HE	0.03125	0.09375	0.15625	0.03125	0.09375	0.125	0.28125	0.0625	0	0.03125	0.09375	0	0	0	0	0	0	0	0	0
YN_LN	0	0	0	0	0.2	0	0	0.2	0	0	0.4	0	0.2	0	0	0	0	0	0	0
YNHC_LN	0	0.0909091	0	0.272727	0.272727	0.0909091	0	0.0909091	0	0.0909091	0.0909091	0	0	0	0	0	0	0	0	0
NWXJ_EMBA	0.0769231	0.0769231	0.0769231	0	0	0	0	0	0	0	0.153846	0.0384615	0.192308	0	0	0	0.269231	0	0.0769231	0.0384615
NXJ_IA	0.0666667	0.0666667	0.533333	0	0	0.133333	0	0	0	0	0	0	0.0666667	0	0	0	0.133333	0	0	0
EXJ_ELBA	0.08	0.08	0.32	0	0	0.08	0.04	0.04	0.04	0	0	0	0.08	0	0.04	0.12	0.08	0	0	0
EXJ_IA	0.148148	0.111111	0.148148	0	0.037037	0.0740741	0.0740741	0.037037	0.037037	0	0.037037	0	0.037037	0	0	0	0.222222	0	0.037037	0
SWXJ_IA	0.166667	0.25	0.25	0	0	0	0.0833333	0	0	0	0	0	0.166667	0	0	0	0.0833333	0	0	0
SXJ_HE	0.0588235	0.0588235	0.0588235	0	0	0	0.0294118	0	0	0.0294118	0	0	0.323529	0	0.0294118	0	0.235294	0	0.0588235	0.117647
SXJ_IA	0	0.0526316	0.157895	0	0	0	0	0	0	0	0.0526316	0.105263	0.263158	0.0526316	0.0526316	0	0.0526316	0	0.210526	0
WXJ_HE	0	0.272727	0	0.0909091	0	0	0	0	0	0	0.181818	0	0.0909091	0	0	0.181818	0.181818	0	0	0
WXJ_IA	0.0545455	0.163636	0.109091	0.0727273	0	0.0181818	0.0363636	0	0	0.0181818	0.0181818	0	0.181818	0	0.0181818	0	0.2	0	0.0727273	0.0363636
Okunevo_EMBA	0.473684	0.210526	0.0526316	0	0	0	0	0	0	0	0	0	0.263158	0	0	0	0	0	0	0
CSteppe_EMBA	0	0.25	0	0	0	0	0	0	0	0	0.125	0	0.125	0.125	0	0	0.375	0	0	0
CSteppe_MLBA	0.0444444	0	0	0.0222222	0	0	0	0	0	0	0	0.0222222	0.133333	0.0222222	0.0222222	0.0444444	0.4	0	0.222222	0.0666667
Karasuk_MLBA	0.125	0.125	0.25	0	0	0	0	0	0	0	0	0	0.125	0.125	0	0	0.25	0	0	0
TianHun_HE	0.130435	0.130435	0.0869565	0.0869565	0	0.0869565	0.0869565	0	0	0.0434783	0	0	0.130435	0	0.0434783	0.0434783	0.130435	0	0	0
TianSaka_IA	0	0.111111	0.222222	0	0	0	0	0	0	0	0	0	0.333333	0	0	0	0.111111	0	0.111111	0.111111
Tagar_IA	0.125	0	0	0	0	0.125	0	0	0	0.125	0	0.125	0.125	0	0	0	0.25	0	0	0.125
Wukang_HE	0.1	0.2	0	0	0	0	0	0	0	0	0	0	0.3	0	0.1	0	0.3	0	0	0
Nomad_IA	0	0	0.333333	0	0	0	0	0	0	0	0	0	0	0	0.333333	0	0.166667	0	0	0.166667
CenSaka_IA	0.125	0.25	0	0	0	0.125	0	0	0	0	0	0	0.25	0	0	0	0.25	0	0	0
Sarmatian_IA	0.222222	0	0	0	0	0	0	0	0	0	0	0	0.111111	0.111111	0	0	0.555556	0	0	0
Turkmen_EN	0	0	0	0	0	0	0	0	0	0	0.0714286	0	0.428571	0.142857	0.142857	0	0.0714286	0	0.0714286	0.0714286
Turkmen_MLBA	0	0	0	0	0	0	0.0714286	0	0	0	0.142857	0	0.428571	0	0	0	0.142857	0	0.142857	0.0714286
Uzbek_MLBA	0	0	0	0	0	0	0	0	0	0	0.08	0.04	0.24	0.08	0.12	0.08	0.2	0	0.12	0.04
Iran_C	0	0	0	0	0	0	0	0	0	0	0	0.2	0	0	0	0	0.4	0.2	0	0.2
Iran_EMBA	0	0	0	0	0	0	0.222222	0	0	0	0.111111	0	0	0.111111	0.111111	0	0.111111	0	0.111111	0.222222
*Note
R#: Haplogroup R are carried by East Eurasian
N#:Haplogroup N are carried by East Eurasian

## Sheet: TableS5 haplo Freq(present)
Supplementary Table 5. The haplogroup frequency of present-day populations from Eurasia.
	A	C	D	G	B	F	M	R#	Z	N#	R	N	H	I	J	K	U	X	T	Y	W	L	V	E	Q
NChina_Daur	0	0.0833333	0.166667	0.333333	0	0	0.166667	0	0.0833333	0	0.0833333	0	0	0	0	0	0	0	0	0.0833333	0	0	0	0	0
NChina_Han	0.0645995	0.0594315	0.258398	0.0594315	0.113695	0.139535	0.186047	0.0335917	0.0180879	0.0335917	0.00775194	0	0.00258398	0	0	0.00258398	0.00258398	0	0	0.0155039	0.00258398	0	0	0	0
NChina_Hezhen	0	0.3	0.1	0	0.1	0.1	0	0	0	0	0	0	0	0	0	0	0	0	0	0.4	0	0	0	0	0
NChina_Mongolia	0.363636	0.0909091	0.0909091	0.0909091	0.0909091	0	0.181818	0	0.0909091	0	0	0	0	0	0	0	0	0	0	0	0	0	0	0	0
NChina_Oroqen	0	0.1	0.4	0	0	0.2	0.1	0.1	0	0	0	0	0	0	0.1	0	0	0	0	0	0	0	0	0	0
NChina_Tu	0.0833333	0	0.333333	0	0.0833333	0.0833333	0.25	0	0	0.166667	0	0	0	0	0	0	0	0	0	0	0	0	0	0	0
NChina_Xibo	0	0.444444	0.111111	0	0	0.111111	0	0.111111	0.111111	0	0	0	0	0	0	0	0.111111	0	0	0	0	0	0	0	0
NChina_UygurXJ	0.0540541	0.0540541	0.135135	0.108108	0	0.108108	0.0540541	0.027027	0	0.027027	0.0540541	0	0.189189	0	0.027027	0.027027	0.108108	0	0	0.027027	0	0	0	0	0
NChina_TajikXJ	0.00657895	0.0526316	0.0197368	0.0263158	0	0	0.0592105	0.00657895	0	0	0.0394737	0.0131579	0.302632	0.0131579	0.0723684	0.0657895	0.197368	0.0197368	0.0526316	0	0.0526316	0	0	0	0
NChina_KyrgyzXJ	0.016	0.088	0.176	0.04	0.04	0.048	0.064	0	0.008	0.04	0.008	0	0.144	0.016	0.096	0.056	0.104	0.008	0.04	0	0	0	0.008	0	0
SChina_Dai	0	0.0761905	0.12381	0	0.171429	0.238095	0.257143	0.0857143	0	0	0.047619	0	0	0	0	0	0	0	0	0	0	0	0	0	0
SChina_Han	0.0595238	0.0178571	0.190476	0.0119048	0.14881	0.136905	0.244048	0.0535714	0.0238095	0.0654762	0.0416667	0	0	0	0	0	0	0	0	0.00595238	0	0	0	0	0
SChina_Lahu	0.1	0.2	0.2	0	0	0.4	0.1	0	0	0	0	0	0	0	0	0	0	0	0	0	0	0	0	0	0
SChina_Miao	0.153846	0	0.230769	0	0.153846	0	0.384615	0.0769231	0	0	0	0	0	0	0	0	0	0	0	0	0	0	0	0	0
SChina_Naxi	0.3	0.2	0	0.1	0.1	0	0.1	0.2	0	0	0	0	0	0	0	0	0	0	0	0	0	0	0	0	0
SChina_She	0	0	0.0909091	0	0.0909091	0.181818	0.363636	0	0.0909091	0.0909091	0.0909091	0	0	0	0	0	0	0	0	0	0	0	0	0	0
SChina_Tujia	0.181818	0.0909091	0.0909091	0	0.0909091	0.0909091	0.181818	0.272727	0	0	0	0	0	0	0	0	0	0	0	0	0	0	0	0	0
SChina_Yi	0.1	0	0	0	0.2	0.5	0.2	0	0	0	0	0	0	0	0	0	0	0	0	0	0	0	0	0	0
SChina_Taiwan	0.00701754	0.0122807	0.121053	0.00701754	0.257895	0.221053	0.192982	0.00526316	0.00175439	0.022807	0.0526316	0	0	0	0	0	0	0	0	0.00877193	0	0	0	0.0859649	0.00350877
SChina_Tibet	0.142523	0.067757	0.149533	0.0373832	0.00700935	0.088785	0.448598	0.0046729	0.0233645	0.0046729	0.00233645	0	0.00233645	0	0	0	0.0163551	0	0	0.00233645	0.00233645	0	0	0	0
Japanese	0.0322581	0	0.354839	0.0322581	0.0322581	0.16129	0.129032	0	0.0322581	0.225806	0	0	0	0	0	0	0	0	0	0	0	0	0	0	0
Korean	0.0666667	0.0666667	0.333333	0.133333	0	0	0.266667	0	0	0.133333	0	0	0	0	0	0	0	0	0	0	0	0	0	0	0
Philippine	0	0	0.0183486	0	0.321101	0.00917431	0.165138	0	0	0.137615	0.0275229	0	0	0	0	0	0	0	0	0.0458716	0	0	0	0.266055	0.00917431
Cambodian	0	0	0	0	0.0280374	0.0373832	0.766355	0	0	0.140187	0.0280374	0	0	0	0	0	0	0	0	0	0	0	0	0	0
Laos	0	0	0.0416667	0	0.25	0.291667	0.25	0	0	0	0.166667	0	0	0	0	0	0	0	0	0	0	0	0	0	0
Myanmar	0	0	0.00925926	0.037037	0.0185185	0	0.833333	0.00925926	0	0.037037	0.0462963	0	0.00925926	0	0	0	0	0	0	0	0	0	0	0	0
Thailand	0.0141196	0.0299003	0.0473422	0.00498339	0.186047	0.244186	0.317276	0.0340532	0.00498339	0.0465116	0.057309	0	0.00332226	0.000830565	0	0.000830565	0.00249169	0	0	0	0.00581395	0	0	0	0
Vietnam	0.0344828	0.0673235	0.0656814	0.0164204	0.162562	0.252874	0.241379	0.108374	0.00164204	0.0311987	0.0180624	0	0	0	0	0	0	0	0	0	0	0	0	0	0
Nepal	0.223022	0.316547	0.0143885	0	0	0.00719425	0.381295	0	0	0	0.0431655	0	0.00719425	0	0	0	0.00719425	0	0	0	0	0	0	0	0
Indian	0	0.0595611	0.100313	0.015674	0	0	0.80094	0	0.023511	0	0	0	0	0	0	0	0	0	0	0	0	0	0	0	0
Pakistan	0	0.00985222	0.0197044	0.00492611	0.00985222	0.00985222	0.221675	0	0.00985222	0	0.0935961	0.0147783	0.147783	0.0147783	0.0738916	0.00985222	0.197044	0.0147783	0.044335	0	0.0492611	0.0541872	0	0	0
Chukchi	0.714286	0.047619	0.0952381	0.0952381	0	0	0	0	0	0	0	0	0.047619	0	0	0	0	0	0	0	0	0	0	0	0
Even	0	0.418803	0.290598	0.0598291	0	0.042735	0.017094	0	0.145299	0	0	0	0	0	0	0	0	0	0	0.025641	0	0	0	0	0
Yakut	0.02	0.375	0.305	0.05	0.055	0.06	0.01	0	0.015	0	0.005	0	0.04	0	0.015	0	0.01	0	0.02	0.01	0.01	0	0	0	0
Koryak	0.233333	0.266667	0.1	0.233333	0	0	0	0	0.0666667	0	0	0	0	0	0	0	0.0333333	0	0	0.0666667	0	0	0	0	0
Evenk	0.0852713	0.496124	0.248062	0.0232558	0	0.00775194	0.0155039	0	0.0465116	0	0	0	0.0387597	0	0.0155039	0	0	0	0	0.0232558	0	0	0	0	0
Yukaghir	0	0.55	0.3	0.1	0	0	0	0	0.05	0	0	0	0	0	0	0	0	0	0	0	0	0	0	0	0
Buryat	0.15	0.0125	0.0375	0	0.075	0	0.1	0	0	0.025	0	0.025	0.3	0.0125	0.025	0.05	0.1125	0.025	0.0375	0.0125	0	0	0	0	0
Low_Tajik	0	0	0	0	0	0	0.142857	0	0	0	0.0357143	0	0.5	0	0.107143	0	0.0714286	0	0.107143	0	0.0357143	0	0	0	0
Pamir_Tajik	0	0.06	0	0.04	0	0	0.02	0	0	0	0	0	0.52	0	0.04	0.02	0.12	0	0.14	0	0.04	0	0	0	0
Kaz_Tajik	0	0.125	0.25	0	0	0.125	0	0	0	0	0	0.125	0	0	0.25	0	0.125	0	0	0	0	0	0	0	0
Altaian	0.0606061	0	0	0.030303	0.0909091	0	0.0909091	0.030303	0	0	0	0	0.393939	0.030303	0.030303	0.0606061	0.151515	0.030303	0	0	0	0	0	0	0
Kaz_Sib	0.166667	0	0.5	0	0	0	0	0	0	0	0	0	0	0	0	0	0	0	0.333333	0	0	0	0	0	0
Caucasus	0	0.00854701	0.00854701	0	0	0.017094	0.017094	0	0	0	0.042735	0.0769231	0.188034	0.00854701	0.0769231	0.0769231	0.282051	0.0769231	0.102564	0	0.017094	0	0	0	0
WestAsia	0.00833333	0.00833333	0.0104167	0	0.00208333	0.00416667	0.03125	0	0	0	0.0458333	0.05	0.2875	0.0125	0.0770833	0.0479167	0.23125	0.0479167	0.08125	0	0.0354167	0.0166667	0.00208333	0	0
European	0.00290416	0.00677638	0.0116167	0.00580832	0	0	0.00580832	0	0.000968054	0.000968054	0.00677638	0.0212972	0.335915	0.0416263	0.0822846	0.054211	0.21878	0.0242014	0.0735721	0.000968054	0.0571152	0.00193611	0.0464666	0	0
*Note
R#: Haplogroup R are carried by East Eurasian.
N#:Haplogroup N are carried by East Eurasian.

## Sheet: Table S6 Fst
Supplementary Table 6. The genetic distance and p value between Shimao-related populations and ancient and present-day populations in this study.
	preShimao_MW		Shimao_HCT		Shimao_NC		Shimao_DM		MZZSGDL		XH		ZS		GQMajiaY_EBA		GQQijia_BA		GQKayue_LBA		LTP_IA		QT_MN		TS_ZJZ		SD_EN		SD_MN		SD_LN		Baikal_EN		Baikal_EBA		N.Mongolia_LBA		Xiongnu_HP		HTP_IA		FJ_LN		YN_LN		YNHC_LN		GX_HE
	FST-value	P-value	FST-value	P-value	FST-value	P-value	FST-value	P-value	FST-value	P-value	FST-value	P-value	FST-value	P-value	FST-value	P-value	FST-value	P-value	FST-value	P-value	FST-value	P-value	FST-value	P-value	FST-value	P-value	FST-value	P-value	FST-value	P-value	FST-value	P-value	FST-value	P-value	FST-value	P-value	FST-value	P-value	FST-value	P-value	FST-value	P-value	FST-value	P-value	FST-value	P-value	FST-value	P-value	FST-value
preShimao_MW	0	0	0	0.41679	0.00013	0.40649	0.01404	0.23374	0.04305	0.02544	0	0.70488	0	0.71785	0.10819	0.0001	0.03595	0.08296	0.10761	0.00624	0.08555	0.00752	0.06316	0.00129	0.00702	0.22226	0.3113	0.06762	0.07825	0.00436	0.02389	0.03425	0.15124	0.0004	0.1884	0	0.11911	0	0.1395	0.01119	0.09218	0.00069	0.12555	0.0001	0.06291	0.08197	0.07814	0.0104	0.03992
Shimao_HCT	0	0.41679	0	0	0.00083	0.39947	0	0.65498	0	0.46827	0	0.79457	0	0.83843	0.07832	0.01069	0.01862	0.19968	0.05959	0.06504	0.04584	0.0896	0.05351	0.02683	0	0.72349	0.14466	0.21038	0.07225	0.03188	0.01779	0.14028	0.12031	0.00198	0.1575	0.00386	0.07589	0.04435	0.09999	0.02287	0.07423	0.01277	0.10494	0.00158	0.06884	0.08158	0.05232	0.0596	0.02248
Shimao_NC	0.00013	0.40649	0.00083	0.39947	0	0	0.00721	0.27047	0.04209	0.01218	0	0.81814	0	0.80735	0.1063	0	0.05046	0.01841	0.09109	0.00663	0.09023	0.00109	0.06054	0.0002	0.00853	0.12038	0.48742	0.05425	0.06525	0.00079	0.02011	0.01535	0.14392	0.0001	0.17329	0	0.13567	0	0.10625	0.00832	0.09027	0.0001	0.11691	0.0002	0.03954	0.1187	0.0814	0.00178	0.03939
Shimao_DM	0.01404	0.23374	0	0.65498	0.00721	0.27047	0	0	0	0.9008	0	0.78557	0	0.53005	0.05914	0.01297	0.05784	0.04505	0.06199	0.05871	0.05846	0.03722	0.05226	0.01851	0	0.77557	0.18436	0.12514	0.06512	0.03505	0.02206	0.08811	0.11705	0.00188	0.17083	0.00158	0.08333	0.0103	0.1209	0.01079	0.08391	0.00327	0.17814	0	0.15398	0.01851	0.09987	0.00782	0.03484
MZZSGDL	0.04305	0.02544	0	0.46827	0.04209	0.01218	0	0.9008	0	0	0	0.45867	0.01091	0.25839	0.06781	0.00267	0.0635	0.01693	0.07955	0.00634	0.06014	0.01594	0.06943	0.00208	0.00524	0.27304	0.24773	0.09098	0.07915	0.00861	0.04984	0.00406	0.11099	0.0003	0.1694	0	0.10354	0	0.10518	0.00475	0.08411	0.0003	0.19931	0	0.16968	0.00238	0.10514	0.00168	0.0588
XH	0	0.70488	0	0.79457	0	0.81814	0	0.78557	0	0.45867	0	0	0	0.95674	0.09099	0.00871	0.02903	0.15949	0.09491	0.01733	0.06578	0.04485	0.04303	0.05366	0	0.65954	0.12341	0.14672	0.0369	0.1291	0.00065	0.40174	0.13985	0.00208	0.1902	0.00149	0.07224	0.10732	0.13156	0.0194	0.06826	0.02336	0.09955	0.00168	0.05334	0.12137	0.06358	0.04613	0.01484
ZS	0	0.71785	0	0.83843	0	0.80735	0	0.53005	0.01091	0.25839	0	0.95674	0	0	0.09445	0.00446	0.0292	0.11732	0.08557	0.01594	0.07124	0.02178	0.04102	0.0494	0	0.54529	0.14458	0.25067	0.0505	0.07395	0	0.47995	0.14626	0.0005	0.17861	0.0005	0.07538	0.04534	0.09835	0.02317	0.08251	0.00723	0.08912	0.00079	0.02385	0.22384	0.05864	0.03544	0.01037
GQMajiaY_EBA	0.10819	0.0001	0.07832	0.01069	0.1063	0	0.05914	0.01297	0.06781	0.00267	0.09099	0.00871	0.09445	0.00446	0	0	0.04354	0.05999	0.02873	0.14929	0.03724	0.06574	0.03401	0.0096	0.06829	0.0001	0.38934	0.06623	0.13676	0	0.09176	0	0.15941	0	0.21941	0	0.16119	0	0.1812	0.00158	0.08178	0.0002	0.26445	0	0.26981	0.0004	0.13861	0	0.10315
GQQijia_BA	0.03595	0.08296	0.01862	0.19968	0.05046	0.01841	0.05784	0.04505	0.0635	0.01693	0.02903	0.15949	0.0292	0.11732	0.04354	0.05999	0	0	0.04489	0.10742	0	0.45293	0	0.50342	0.05102	0.01832	0.16287	0.29264	0.09746	0.0095	0.03172	0.0492	0.17409	0.0004	0.20831	0.0001	0.10125	0.00594	0.14428	0.01198	0.05971	0.02455	0.113	0.0003	0.10247	0.05475	0.04029	0.09455	0.0424
GQKayue_LBA	0.10761	0.00624	0.05959	0.06504	0.09109	0.00663	0.06199	0.05871	0.07955	0.00634	0.09491	0.01733	0.08557	0.01594	0.02873	0.14929	0.04489	0.10742	0	0	0	0.52925	0.03455	0.09455	0.05612	0.02911	0.10011	0.06465	0.11538	0.01287	0.08257	0.00376	0.18724	0	0.23555	0.00059	0.08706	0.10058	0.14987	0.0104	0.07225	0.02455	0.20086	0.0001	0.27258	0.00079	0.14432	0.00416	0.0966
LTP_IA	0.08555	0.00752	0.04584	0.0896	0.09023	0.00109	0.05846	0.03722	0.06014	0.01594	0.06578	0.04485	0.07124	0.02178	0.03724	0.06574	0	0.45293	0	0.52925	0	0	0.02996	0.07979	0.0607	0.00683	0.16664	0.05445	0.09547	0.00871	0.05669	0.01	0.16558	0.0001	0.21698	0.0001	0.10455	0.00366	0.16659	0.00079	0.05635	0.02653	0.18417	0	0.20626	0.00257	0.08914	0.01574	0.07641
QT_MN	0.06316	0.00129	0.05351	0.02683	0.06054	0.0002	0.05226	0.01851	0.06943	0.00208	0.04303	0.05366	0.04102	0.0494	0.03401	0.0096	0	0.50342	0.03455	0.09455	0.02996	0.07979	0	0	0.0583	0	0.53221	0.03722	0.10419	0	0.04614	0.0003	0.16985	0	0.21011	0	0.18142	0	0.175	0.00109	0.05444	0.00188	0.18165	0	0.16084	0.00208	0.07743	0.00505	0.06238
TSZJZ	0.00702	0.22226	0	0.72349	0.00853	0.12038	0	0.77557	0.00524	0.27304	0	0.65954	0	0.54529	0.06829	0.0001	0.05102	0.01832	0.05612	0.02911	0.0607	0.00683	0.0583	0	0	0	0.46541	0.04703	0.07295	0.0003	0.03113	0.00287	0.1099	0.00069	0.15459	0	0.13104	0	0.10502	0.00881	0.07069	0.0004	0.16441	0	0.11126	0.00921	0.0766	0.00317	0.04152
SD_EN	0.3113	0.06762	0.14466	0.21038	0.48742	0.05425	0.18436	0.12514	0.24773	0.09098	0.12341	0.14672	0.14458	0.25067	0.38934	0.06623	0.16287	0.29264	0.10011	0.06465	0.16664	0.05445	0.53221	0.03722	0.46541	0.04703	0	0	0.41312	0.03069	0.51748	0.08514	0.14964	0.00535	0.17097	0.00129	0.17139	0.21364	0	0.9999	0.32307	0.109	0.15632	0.267	0.00141	0.14484	0.16146	0.16414	0.41004
SD_MN	0.07825	0.00436	0.07225	0.03188	0.06525	0.00079	0.06512	0.03505	0.07915	0.00861	0.0369	0.1291	0.0505	0.07395	0.13676	0	0.09746	0.0095	0.11538	0.01287	0.09547	0.00871	0.10419	0	0.07295	0.0003	0.41312	0.03069	0	0	0.03001	0.01455	0.19679	0.0003	0.23188	0.0001	0.14217	0	0.15866	0.0098	0.12024	0	0.17474	0.0001	0.13639	0.02317	0.14789	0.00149	0.07419
SD_LN	0.02389	0.03425	0.01779	0.14028	0.02011	0.01535	0.02206	0.08811	0.04984	0.00406	0.00065	0.40174	0	0.47995	0.09176	0	0.03172	0.0492	0.08257	0.00376	0.05669	0.01	0.04614	0.0003	0.03113	0.00287	0.51748	0.08514	0.03001	0.01455	0	0	0.16002	0	0.18941	0	0.13713	0	0.12144	0.00327	0.07924	0	0.12402	0	0.06597	0.04089	0.07812	0.00178	0.02264
Baikal_EN	0.15124	0.0004	0.12031	0.00198	0.14392	0.0001	0.11705	0.00188	0.11099	0.0003	0.13985	0.00208	0.14626	0.0005	0.15941	0	0.17409	0.0004	0.18724	0	0.16558	0.0001	0.16985	0	0.1099	0.00069	0.14964	0.00535	0.19679	0.0003	0.16002	0	0	0	0.02714	0.22443	0.13431	0.00119	0.2105	0.00119	0.16672	0.0002	0.28444	0	0.32419	0.00059	0.21314	0.0002	0.15342
Baikal_EBA	0.1884	0	0.1575	0.00386	0.17329	0	0.17083	0.00158	0.1694	0	0.1902	0.00149	0.17861	0.0005	0.21941	0	0.20831	0.0001	0.23555	0.00059	0.21698	0.0001	0.21011	0	0.15459	0	0.17097	0.00129	0.23188	0.0001	0.18941	0	0.02714	0.22443	0	0	0.14474	0.0004	0.26031	0.00198	0.18686	0	0.28989	0	0.32718	0.00188	0.22222	0.0002	0.18038
N.Mongolia_LBA	0.11911	0	0.07589	0.04435	0.13567	0	0.08333	0.0103	0.10354	0	0.07224	0.10732	0.07538	0.04534	0.16119	0	0.10125	0.00594	0.08706	0.10058	0.10455	0.00366	0.18142	0	0.13104	0	0.17139	0.21364	0.14217	0	0.13713	0	0.13431	0.00119	0.14474	0.0004	0	0	0	0.30017	0.14572	0	0.13233	0.0005	0.10027	0.05306	0.13013	0.00129	0.12955
Xiongnu_HP	0.1395	0.01119	0.09999	0.02287	0.10625	0.00832	0.1209	0.01079	0.10518	0.00475	0.13156	0.0194	0.09835	0.02317	0.1812	0.00158	0.14428	0.01198	0.14987	0.0104	0.16659	0.00079	0.175	0.00109	0.10502	0.00881	0	0.9999	0.15866	0.0098	0.12144	0.00327	0.2105	0.00119	0.26031	0.00198	0	0.30017	0	0	0.19193	0.00099	0.18463	0.00089	0.29317	0.00802	0.23909	0.0004	0.12466
HTP_IA	0.09218	0.00069	0.07423	0.01277	0.09027	0.0001	0.08391	0.00327	0.08411	0.0003	0.06826	0.02336	0.08251	0.00723	0.08178	0.0002	0.05971	0.02455	0.07225	0.02455	0.05635	0.02653	0.05444	0.00188	0.07069	0.0004	0.32307	0.109	0.12024	0	0.07924	0	0.16672	0.0002	0.18686	0	0.14572	0	0.19193	0.00099	0	0	0.20202	0	0.20307	0.0005	0.09883	0.00356	0.08541
FJ_LN	0.12555	0.0001	0.10494	0.00158	0.11691	0.0002	0.17814	0	0.19931	0	0.09955	0.00168	0.08912	0.00079	0.26445	0	0.113	0.0003	0.20086	0.0001	0.18417	0	0.18165	0	0.16441	0	0.15632	0.267	0.17474	0.0001	0.12402	0	0.28444	0	0.28989	0	0.13233	0.0005	0.18463	0.00089	0.20202	0	0	0	0.01296	0.29987	0.12924	0	0.11721
YN_LN	0.06291	0.08197	0.06884	0.08158	0.03954	0.1187	0.15398	0.01851	0.16968	0.00238	0.05334	0.12137	0.02385	0.22384	0.26981	0.0004	0.10247	0.05475	0.27258	0.00079	0.20626	0.00257	0.16084	0.00208	0.11126	0.00921	0.00141	0.14484	0.13639	0.02317	0.06597	0.04089	0.32419	0.00059	0.32718	0.00188	0.10027	0.05306	0.29317	0.00802	0.20307	0.0005	0.01296	0.29987	0	0	0.1132	0.02584	0.07112
YNHC_LN	0.07814	0.0104	0.05232	0.0596	0.0814	0.00178	0.09987	0.00782	0.10514	0.00168	0.06358	0.04613	0.05864	0.03544	0.13861	0	0.04029	0.09455	0.14432	0.00416	0.08914	0.01574	0.07743	0.00505	0.0766	0.00317	0.16146	0.16414	0.14789	0.00149	0.07812	0.00178	0.21314	0.0002	0.22222	0.0002	0.13013	0.00129	0.23909	0.0004	0.09883	0.00356	0.12924	0	0.1132	0.02584	0	0	0.07124
GX_HE	0.03992	0.01307	0.02248	0.1292	0.03939	0.00248	0.03484	0.04802	0.0588	0.00257	0.01484	0.20236	0.01037	0.24156	0.10315	0	0.0424	0.0399	0.0966	0.00436	0.07641	0.00525	0.06238	0.0002	0.04152	0.00198	0.41004	0.08989	0.07419	0.0004	0.02264	0.01594	0.15342	0	0.18038	0	0.12955	0	0.12466	0.00703	0.08541	0.0003	0.11721	0.00059	0.07112	0.04772	0.07124	0.00881	0
NWXJ_EMBA	0.1141	0	0.10857	0.0005	0.10083	0	0.15882	0.0001	0.18341	0.0001	0.10698	0.00109	0.08904	0.00089	0.20849	0	0.11939	0.0001	0.18532	0.0002	0.17595	0	0.13314	0	0.13385	0	0.36496	0.0099	0.15656	0	0.08617	0	0.2637	0	0.27139	0	0.17388	0	0.22351	0	0.1645	0	0.09151	0	0.07353	0.03218	0.13409	0	0.09222
EXJ_ELBA	0.03522	0.0294	0.03208	0.09326	0.02902	0.01921	0.0324	0.07633	0.06519	0.00436	0.01721	0.19107	0.00568	0.32264	0.0819	0.0003	0.04873	0.03326	0.07695	0.01703	0.08288	0.00267	0.05153	0.00198	0.03249	0.01208	0.3504	0.1481	0.07006	0.00188	0.01494	0.06415	0.16397	0.0001	0.18993	0	0.11787	0	0.12859	0.00792	0.0816	0.00059	0.12388	0.0001	0.09626	0.02435	0.09913	0.00158	0.03439
EXJ_IA	0.03639	0.02158	0.02935	0.09316	0.03123	0.0096	0.0555	0.01832	0.0879	0.0001	0.02648	0.1288	0.01378	0.20958	0.11661	0	0.05437	0.01673	0.09251	0.00673	0.0932	0.00139	0.07368	0.0002	0.04681	0.00168	0.36872	0.10692	0.08067	0.0005	0.02124	0.02841	0.17263	0	0.18668	0	0.12102	0	0.13489	0.00644	0.08515	0.0003	0.08979	0.0005	0.05112	0.07989	0.08242	0.00238	0.03932
NXJ_IA	0.03858	0.05524	0.0393	0.07712	0.03039	0.04019	0.03392	0.08969	0.06029	0.01267	0.03497	0.1091	0.02168	0.15444	0.07561	0.00436	0.04619	0.06316	0.0721	0.03119	0.08209	0.01168	0.03771	0.03168	0.03451	0.03376	0.23311	0.13751	0.07627	0.01188	0.0231	0.06267	0.16683	0.0002	0.21202	0.0001	0.09358	0.00188	0.12115	0.01604	0.09919	0.00109	0.15057	0.0003	0.14886	0.01812	0.14113	0.00069	0.03895
WXJ_IA	0.06717	0.0002	0.0482	0.02228	0.06504	0	0.08038	0.00248	0.10665	0	0.05371	0.02376	0.04488	0.02544	0.12598	0	0.06747	0.00564	0.10638	0.00228	0.10025	0.00139	0.0816	0	0.07577	0	0.53366	0.0398	0.10006	0	0.04471	0	0.18061	0	0.18886	0	0.1493	0	0.15354	0.00238	0.10412	0	0.10474	0.0003	0.07398	0.03267	0.09141	0.00149	0.04931
SWXJ_IA	0.04727	0.05366	0.0254	0.20137	0.03552	0.04752	0.02427	0.19751	0.056	0.02732	0.03024	0.17889	0.02871	0.18374	0.09427	0.00257	0.07115	0.03366	0.08212	0.05019	0.08352	0.01802	0.06642	0.0096	0.03601	0.04505	0.18458	0.11949	0.06878	0.02742	0.01856	0.11138	0.15111	0.00248	0.15898	0.00426	0.07606	0.01851	0.15374	0.0197	0.06671	0.01713	0.15182	0.0002	0.15307	0.02198	0.12254	0.00554	0.03883
SXJ_IA	0.09361	0.0004	0.08486	0.00723	0.08176	0.0005	0.12611	0.00079	0.15057	0	0.07401	0.0201	0.06192	0.02049	0.17684	0	0.09338	0.00337	0.17208	0.0004	0.15115	0.0004	0.12244	0	0.10932	0	0.28711	0.06316	0.13232	0.0001	0.06806	0.0001	0.23345	0	0.25014	0	0.1516	0	0.2138	0.00168	0.14934	0	0.08865	0.00089	0.06085	0.05574	0.11921	0.0003	0.07733
WXJ_HE	0.09696	0.00238	0.06562	0.04861	0.09344	0.0004	0.11584	0.00386	0.13197	0.00059	0.08651	0.01931	0.06463	0.03425	0.17787	0.0001	0.09893	0.00891	0.13526	0.00723	0.12786	0.00317	0.13277	0.0001	0.10288	0.0002	0.16589	0.06593	0.12627	0.00257	0.07439	0.00129	0.20833	0.0005	0.19923	0.00158	0.09307	0.01218	0.16695	0.00901	0.13188	0.0004	0.10742	0.0001	0.10122	0.03138	0.12204	0.00347	0.07201
SXJ_HE	0.1124	0	0.10688	0.0003	0.09617	0	0.15282	0	0.17973	0	0.10132	0.00168	0.0844	0.00188	0.20314	0	0.11961	0	0.19535	0.0001	0.17839	0	0.13727	0	0.12746	0	0.43007	0.03396	0.15732	0	0.08303	0	0.26188	0	0.26806	0	0.19369	0	0.23666	0	0.15996	0	0.10472	0	0.06769	0.04287	0.12895	0.0001	0.09664
Okunevo_EMBA	0.19961	0	0.20281	0	0.16004	0	0.24138	0	0.25229	0	0.21976	0.0002	0.19232	0.0001	0.29718	0	0.24305	0	0.29741	0	0.28156	0	0.21619	0	0.18498	0	0.29532	0.0196	0.25624	0	0.18616	0	0.22347	0.0004	0.21028	0.0005	0.2229	0	0.33719	0	0.23889	0	0.23072	0	0.24089	0.00287	0.22433	0.0001	0.19509
CSteppe_EMBA	0.13593	0.00109	0.0997	0.0195	0.1239	0.0003	0.15451	0.00208	0.16272	0.0002	0.10437	0.01921	0.0944	0.01337	0.23254	0	0.13156	0.00277	0.19554	0.00069	0.17911	0.00089	0.18793	0	0.14312	0.0002	0.08955	0.16632	0.16917	0.00149	0.11451	0.0002	0.22868	0.00079	0.22804	0.00099	0.03786	0.16632	0.13428	0.04198	0.16486	0.0002	0.10645	0.0005	0.1122	0.09979	0.14553	0.00257	0.10776
CSteppe_MLBA	0.198	0	0.19673	0	0.17316	0	0.24904	0	0.25955	0	0.18629	0	0.17177	0	0.29277	0	0.20433	0	0.28197	0	0.26492	0	0.23104	0	0.21223	0	0.41109	0.09514	0.24368	0	0.17407	0	0.32176	0	0.3262	0	0.24223	0	0.29634	0	0.25136	0	0.09744	0.0005	0.13632	0.00416	0.21079	0	0.1784
Karasuk_MLBA	0.26854	0	0.23806	0	0.23692	0	0.27613	0	0.27054	0	0.25397	0	0.22682	0	0.34515	0	0.27486	0	0.29788	0.0002	0.29357	0	0.31453	0	0.25945	0	0	0.98762	0.28457	0	0.25602	0	0.34933	0	0.34962	0	0.03159	0.15008	0.21153	0.00287	0.30262	0	0.23152	0	0.29571	0.00059	0.31208	0	0.2498
Tagar_IA	0.12296	0.00149	0.107	0.00584	0.0977	0.00129	0.18668	0.0002	0.18819	0	0.12637	0.0005	0.08715	0.00475	0.26562	0	0.13544	0.00079	0.20631	0.0002	0.18863	0.0002	0.197	0	0.14619	0.0001	0	0.95654	0.17682	0.00168	0.12257	0	0.27417	0.0001	0.28283	0.0003	0.05239	0.12553	0.14638	0.00653	0.20259	0.0001	0.04814	0.02732	0.08893	0.00871	0.16298	0	0.12125
Sarmatian_IA	0.10363	0.00327	0.07378	0.02208	0.06529	0.00911	0.15896	0.00059	0.15839	0	0.1033	0.00644	0.05649	0.0297	0.22716	0	0.12015	0.00248	0.17537	0.00188	0.15852	0.00089	0.14466	0.0001	0.11819	0.0002	0	0.9999	0.14009	0.00337	0.07991	0.00248	0.28008	0.0001	0.27702	0.0002	0	0.37868	0.1841	0.00406	0.16441	0.0002	0	0.77072	0.08513	0.0295	0.14554	0.0004	0.07791
CenSaka_IA	0.09472	0.00941	0.0641	0.04821	0.07438	0.00931	0.14051	0.00366	0.14299	0.0005	0.0957	0.01257	0.06621	0.02059	0.22457	0	0.1095	0.00465	0.16675	0.0003	0.14785	0.00178	0.16921	0	0.11111	0.00109	0	0.98198	0.14117	0.00396	0.09375	0.00139	0.21498	0.0004	0.1984	0.00436	0	0.52559	0.10323	0.02732	0.15849	0.0003	0.04292	0.04217	0.08941	0.0302	0.13562	0.00099	0.09179
TianSaka_IA	0.10157	0.00257	0.06402	0.02257	0.09299	0.00158	0.1127	0.00277	0.11599	0.00059	0.06939	0.02396	0.05673	0.02465	0.18485	0	0.10349	0.00327	0.14768	0.00178	0.13686	0.0002	0.15389	0	0.11394	0.0003	0	0.98663	0.14412	0.00347	0.1049	0.0003	0.17677	0.0001	0.1934	0.00119	0	0.41847	0.09006	0.04138	0.15173	0.0001	0.07543	0.00099	0.09967	0.02257	0.12299	0.00079	0.10051
Nomad_IA	0.15597	0.00099	0.1278	0.00644	0.13766	0.0003	0.15759	0.00198	0.15901	0.00069	0.12368	0.01059	0.1059	0.00911	0.22597	0.0002	0.14668	0.00614	0.17717	0.00238	0.17751	0.0005	0.19601	0	0.15658	0.00079	0	0.99327	0.1769	0.00297	0.14461	0.00059	0.24348	0.00059	0.27499	0.0005	0	0.68112	0.09412	0.10207	0.1995	0.0001	0.1242	0.00089	0.18507	0.00554	0.19872	0.0001	0.14027
TianHun_HE	0.10514	0	0.06975	0.00762	0.09622	0	0.11663	0	0.12078	0	0.09157	0.00149	0.07298	0.00267	0.1847	0	0.11514	0.0002	0.13577	0.0004	0.13409	0	0.16538	0	0.11257	0	0	0.99208	0.14766	0	0.11505	0	0.16841	0	0.18143	0	0.04386	0.02327	0.03663	0.13929	0.15276	0	0.10498	0	0.11318	0.00663	0.1331	0	0.11603
Uzbek_MLBA	0.13563	0	0.12644	0	0.12221	0	0.17272	0	0.18862	0	0.10979	0	0.09808	0	0.23749	0	0.13664	0	0.20448	0	0.19775	0	0.19177	0	0.15717	0	0.19177	0.16394	0.1855	0	0.12914	0	0.2439	0	0.25257	0	0.16317	0	0.2161	0	0.19286	0	0.01973	0.09415	0.06619	0.11395	0.14545	0	0.12069
Turkmen_EN	0.14431	0	0.15383	0	0.11909	0.0002	0.20892	0	0.21396	0	0.1337	0.0001	0.11999	0	0.26346	0	0.17017	0	0.26002	0	0.23268	0	0.1951	0	0.1602	0	0.09858	0.26572	0.19609	0	0.12666	0.0001	0.30704	0	0.30993	0	0.1541	0	0.28926	0.0001	0.21231	0	0.0363	0.0394	0.11915	0.00149	0.19438	0	0.12431
Turkmen_MLBA	0.13214	0	0.12259	0.00059	0.11612	0	0.17486	0	0.1884	0	0.10925	0.00168	0.0968	0.0005	0.25169	0	0.13326	0	0.20535	0	0.19096	0.0001	0.19721	0	0.15691	0	0.02385	0.29047	0.18032	0.0002	0.12337	0	0.26012	0	0.26572	0	0.13259	0	0.20845	0.0001	0.19811	0.0001	0.01542	0.19424	0.06605	0.10583	0.16147	0	0.11802
Iran_C	0.07812	0.05405	0.07722	0.05801	0.0445	0.10088	0.15529	0.00851	0.14223	0.00347	0.06407	0.08217	0.03876	0.11444	0.21226	0.00129	0.09829	0.05079	0.1931	0.00663	0.16042	0.01158	0.1378	0.00604	0.08553	0.02148	0	0.9999	0.11966	0.03039	0.04968	0.07415	0.26787	0.00129	0.26094	0.00495	0.05885	0.08306	0.2519	0.01544	0.1347	0.01168	0	0.98297	0.12425	0.01505	0.1479	0.01376	0.03719
Iran_EMBA	0.1103	0.00168	0.0918	0.00812	0.09351	0.00099	0.14119	0.00099	0.15058	0	0.08235	0.01822	0.07211	0.01099	0.20987	0.0001	0.10765	0.00545	0.17123	0.00069	0.1588	0.00149	0.15424	0	0.12219	0.0002	0.07563	0.34511	0.14603	0.00257	0.08617	0.00188	0.2322	0.0001	0.24441	0.0005	0.09252	0.03861	0.18078	0.00208	0.16155	0.0001	0.06742	0.00723	0.10094	0.00317	0.14809	0.0003	0.08241
NChina_Han	0.04281	0.00089	0.02676	0.05603	0.05168	0	0.04297	0.0098	0.05737	0.0003	0.01776	0.12415	0.01886	0.10355	0.06981	0	0.01582	0.11662	0.07124	0.00485	0.04895	0.00822	0.0285	0.0004	0.04845	0	0.71146	0.00941	0.10242	0	0.05609	0	0.11857	0	0.13601	0	0.17742	0	0.13841	0.0003	0.05614	0.0001	0.14	0	0.0736	0.02257	0.02706	0.04762	0.0458
NChina_Hezhen	0.12915	0.00139	0.10633	0.01346	0.11794	0.0005	0.1517	0.00356	0.15507	0.0001	0.11165	0.01465	0.11046	0.00663	0.16479	0.0005	0.07918	0.02594	0.14376	0.00545	0.11503	0.00832	0.09728	0.00267	0.13618	0.0002	0.14685	0.05267	0.12181	0.00762	0.09117	0.00139	0.23604	0.0003	0.22941	0.00069	0.11279	0.00703	0.23425	0.00149	0.11532	0.00347	0.14377	0.0001	0.17116	0.01069	0.13222	0.00515	0.09474
NChina_Mongolia	0.07337	0.01327	0.04794	0.08623	0.05637	0.01653	0.06422	0.04544	0.09894	0.00139	0.06353	0.04841	0.04846	0.05386	0.07454	0.01327	0.03152	0.12524	0	0.47847	0.02022	0.22008	0.02077	0.13603	0.06019	0.01297	0.14594	0.07504	0.09852	0.01356	0.04707	0.02079	0.188	0.0001	0.19204	0.00248	0.08865	0.02069	0.15874	0.00683	0.04765	0.05415	0.12724	0	0.15392	0.00584	0.07417	0.02911	0.04754
NChina_Daur	0.13337	0.00119	0.08146	0.01436	0.12759	0	0.07816	0.01089	0.06667	0.00941	0.10912	0.00614	0.11408	0.00198	0.03807	0.07088	0.06965	0.02841	0	0.4454	0.0067	0.33056	0.05668	0.02366	0.08364	0.00129	0.14767	0.0097	0.12574	0.00485	0.10171	0.00069	0.17487	0	0.23018	0.0002	0.10131	0.0101	0.16657	0.00099	0.07509	0.00703	0.24818	0	0.30429	0.0002	0.16098	0.0005	0.10247
NChina_Oroqen	0.08671	0.01614	0.08613	0.03267	0.0963	0.00277	0.10206	0.01386	0.11072	0.00099	0.0884	0.04168	0.08594	0.02703	0.08286	0.0101	0.02997	0.17563	0.07792	0.0492	0.08057	0.03237	0.04908	0.03435	0.09346	0.00238	0.14531	0.12118	0.12972	0.00485	0.08883	0.00158	0.19119	0.0004	0.2087	0.00109	0.09629	0.01515	0.16728	0.01218	0.09215	0.00703	0.16831	0.0002	0.19117	0.01178	0.12745	0.00634	0.0853
NChina_Tu	0.0682	0.02218	0.05121	0.0493	0.05849	0.01663	0.06182	0.03247	0.07219	0.00812	0.05818	0.04732	0.04245	0.07791	0.03542	0.07316	0	0.396	0.0143	0.28106	0.03949	0.09455	0	0.6241	0.05622	0.01406	0.1443	0.2871	0.09919	0.01238	0.04436	0.02327	0.17751	0	0.2088	0	0.09054	0.01752	0.10582	0.0302	0.03691	0.08405	0.1517	0	0.17638	0.00485	0.08528	0.0198	0.05015
NChina_Xibo	0.11647	0.00455	0.08963	0.02653	0.11288	0.00099	0.11532	0.00584	0.12683	0.0001	0.10102	0.02089	0.10101	0.01337	0.13344	0.0004	0.07142	0.04326	0.09177	0.02742	0.08199	0.02515	0.09816	0.00327	0.1139	0.00149	0.12427	0.06029	0.1205	0.00653	0.09032	0.00168	0.18651	0.0004	0.16634	0.00149	0.08452	0.05712	0.17646	0.00634	0.08792	0.00842	0.17219	0	0.20779	0.00673	0.12956	0.00812	0.08451
NChina_UygurXJ	0.07041	0.0004	0.05766	0.01277	0.07094	0	0.09081	0.0005	0.1096	0	0.05661	0.01723	0.04963	0.01713	0.07918	0.0001	0.0047	0.29997	0.07527	0.01089	0.05649	0.01505	0.03302	0.00525	0.07919	0	0.44768	0.04841	0.1187	0	0.05602	0.0001	0.17331	0	0.18926	0.0001	0.16439	0	0.16901	0.0003	0.06718	0.00069	0.11627	0	0.07823	0.02505	0.04167	0.02416	0.0579
NChina_KyrgyzXJ	0.07675	0	0.06328	0.00475	0.0796	0	0.08267	0.0003	0.10484	0	0.0516	0.01307	0.05226	0.00911	0.07631	0	0.02179	0.07574	0.08685	0.00119	0.06756	0.00238	0.04132	0	0.08543	0	0.70221	0.01544	0.11193	0	0.05698	0	0.16508	0	0.17718	0	0.19645	0	0.16533	0.0003	0.06436	0	0.13635	0	0.08587	0.01168	0.04985	0.0095	0.06618
NChina_TajikXJ	0.1332	0	0.12142	0	0.13041	0	0.16293	0	0.18711	0	0.1142	0.0002	0.10683	0	0.16467	0	0.08375	0.0001	0.16271	0	0.14359	0	0.11072	0	0.15172	0	0.73528	0.00109	0.17467	0	0.11247	0	0.23095	0	0.23204	0	0.2491	0	0.23207	0	0.13254	0	0.13269	0	0.07672	0.02099	0.0866	0.0001	0.12147
SChina_Han	0.04917	0	0.03654	0.02584	0.05487	0	0.05656	0.00297	0.07315	0.0001	0.02685	0.06287	0.02696	0.05316	0.07967	0	0.01762	0.09227	0.07724	0.00317	0.05742	0.00356	0.03261	0	0.05893	0	0.73863	0.0097	0.10135	0	0.05657	0	0.1315	0	0.14825	0	0.1843	0	0.14203	0.0004	0.06436	0	0.13159	0	0.06224	0.03336	0.03609	0.01762	0.04285
SChina_Naxi	0.07235	0.01663	0.05277	0.07108	0.05865	0.01505	0.08743	0.02703	0.1202	0.0003	0.05937	0.05574	0.05424	0.05772	0.11584	0.00218	0.02815	0.15494	0.0641	0.08554	0.05743	0.07158	0.04069	0.05346	0.08195	0.00297	0.14645	0.05821	0.1157	0.00634	0.04737	0.02129	0.21246	0.0002	0.21414	0.00099	0.10267	0.00931	0.21264	0.0005	0.0695	0.02119	0.10318	0.00059	0.11608	0.02525	0.04776	0.11296	0.06113
SChina_Lahu	0.09267	0.01178	0.07265	0.06465	0.08943	0.00356	0.12202	0.00772	0.12857	0.00129	0.09401	0.03495	0.08652	0.02831	0.12073	0.00267	0.0296	0.17216	0.1043	0.0393	0.08994	0.03465	0.06993	0.01535	0.09657	0.00238	0.1457	0.09504	0.14044	0.00277	0.08304	0.00178	0.2018	0.00129	0.20629	0.00287	0.10518	0.00901	0.182	0.01218	0.08204	0.01683	0.14539	0.0001	0.17314	0.01267	0.10796	0.02079	0.07247
SChina_Dai	0.06601	0.0005	0.0541	0.02039	0.0756	0	0.08649	0.00089	0.10263	0	0.04581	0.0398	0.05519	0.01752	0.11779	0	0.03786	0.04089	0.12553	0.00059	0.09583	0.00099	0.0704	0	0.08352	0	0.6656	0.00525	0.13661	0	0.08971	0	0.15404	0	0.16619	0	0.1989	0	0.17798	0.00059	0.09225	0	0.13817	0	0.0684	0.05267	0.04715	0.02346	0.05374
SChina_Yi	0.10094	0.00604	0.10908	0.00851	0.10927	0.0001	0.18628	0.0003	0.18716	0	0.11024	0.00822	0.10616	0.00465	0.19627	0.0002	0.05048	0.06584	0.15088	0.00337	0.12428	0.00584	0.10989	0.00178	0.13994	0.0001	0.14677	0.0298	0.16655	0.00079	0.1085	0.0004	0.2738	0.0004	0.27734	0.0002	0.13388	0.00149	0.23509	0.00178	0.13041	0.00208	0.06764	0.00752	0.08984	0.03247	0.11948	0.00406	0.09882
SChina_Miao	0.06831	0.01198	0.0589	0.03386	0.07063	0.00376	0.06785	0.02267	0.08809	0.00079	0.0578	0.04752	0.05275	0.04712	0.06861	0.00931	0.01654	0.23107	0.04549	0.10524	0.03583	0.11652	0.01105	0.2182	0.07457	0.00168	0.18422	0.12335	0.09686	0.01049	0.05003	0.01218	0.18471	0.0001	0.212	0	0.10441	0.00267	0.16767	0.00287	0.06055	0.01604	0.14566	0	0.14812	0.01277	0.07715	0.01733	0.01694
SChina_Tujia	0.06148	0.02544	0.0542	0.05722	0.05492	0.01911	0.10299	0.00941	0.13042	0.0001	0.05389	0.05623	0.0413	0.06108	0.12094	0.00129	0.00288	0.36392	0.08668	0.02168	0.07729	0.02168	0.03935	0.05198	0.09276	0.00089	0.14452	0.22849	0.11878	0.00376	0.04983	0.01495	0.2164	0	0.20758	0.00129	0.10096	0.0102	0.16225	0.00475	0.07869	0.01208	0.07586	0.00069	0.06367	0.03693	0.05959	0.03891	0.03199
SChina_She	0.07968	0.00802	0.05258	0.05336	0.08036	0.00376	0.08746	0.01069	0.10405	0.00079	0.05886	0.04663	0.05212	0.03752	0.10939	0.00178	0.011	0.25849	0.069	0.02594	0.04545	0.06791	0.05177	0.02515	0.08897	0.00119	0.1448	0.16048	0.10402	0.00931	0.05629	0.00911	0.19914	0	0.21412	0.0001	0.10277	0.00634	0.16315	0.00287	0.06783	0.01386	0.10142	0.00139	0.10125	0.0294	0.06803	0.02772	0.03145
SChina_Tibet	0.07718	0	0.05359	0.01238	0.0806	0	0.05467	0.00485	0.0568	0.00069	0.04785	0.02327	0.06126	0.00752	0.07239	0	0.06246	0.00446	0.06849	0.0095	0.05834	0.00673	0.04399	0	0.05421	0	0.84323	0.00188	0.13347	0	0.09331	0	0.13507	0.0001	0.16251	0	0.22522	0	0.1733	0.0004	0.01339	0.06029	0.23565	0	0.17953	0.00089	0.07984	0.00168	0.0977
SChina_Taiwan	0.08411	0	0.07363	0.00356	0.09268	0	0.10653	0.0001	0.12702	0	0.07023	0.00584	0.06775	0.00624	0.1007	0	0.01777	0.11375	0.0958	0.00188	0.07113	0.00257	0.039	0	0.106	0	0.85126	0.00218	0.1221	0	0.07017	0	0.19075	0	0.20666	0	0.22012	0	0.16391	0.00139	0.08675	0.0001	0.11616	0	0.08112	0.02663	0.06447	0.00396	0.04955
Note*
The yellow grids represent Shimao-related populations
The red grids represent 0.01 < FST value <=0.05;
The green grids represent FST value < 0.01
[truncated: 89 more columns]

## Sheet: Table S7 haplo sharing(ancient)
Supplementary Table 7. The haplogroup sharing among ancient populations.
	Shimao_related*	GQKayue_LBA	GQMajiaY_EBA	GQQijia_BA	LTP_IA	QT_MN	TSZJZ	SD_EN	SD_MN	SD_LN	Baikal_EBA	Baikal_EN	N.Mongolia_LBA	Xiongnu_HP	FJ_LN	GX_HE	YN_LN	YNHC_LN	HTP_IA	EXJ_ELBA	EXJ_IA	NWXJ_EMBA	NXJ_IA	SWXJ_IA	SXJ_HE	SXJ_IA	WXJ_HE	WXJ_IA
Shimao_related*	0.380687	0.0113075	0.0678451	0.0188459	0.0150767	0.0740788	0.0963966	0.00376917	0.0150767	0.0838449	0.0414609	0.022615	0.0452301	0	0	0	0	0	0.00376917	0.0150767	0.022615	0	0.00753835	0.022615	0.022615	0	0	0.0295366
GQKayue_LBA	0.0173438	0.583908	0.0402695	0.0530826	0.0530826	0.033687	0.0583908	0	0	0.023833	0	0	0	0	0	0	0	0	0.0265413	0.0233563	0.0865049	0	0	0	0	0	0	0
GQMajiaY_EBA	0.0741004	0.0286749	0.415786	0.0286749	0.0521361	0.0159918	0.0727625	0	0.0125996	0.0169708	0.0377987	0.0573497	0.0143374	0	0	0	0	0	0.0143374	0.0286749	0.0430123	0.0143374	0.0143374	0	0	0.0505583	0	0.00755974
GQQijia_BA	0.0201736	0.0370461	0.0281039	0.407507	0	0.04702	0.0203753	0	0	0.0332659	0.0370461	0.0740921	0	0	0.0370461	0.0254692	0.0370461	0	0	0.0326005	0.0452785	0	0.0543342	0.0339589	0	0	0	0.0296369
LTP_IA	0.0231492	0.0531379	0.0732936	0	0.584517	0.0337221	0.0292258	0	0	0.0119289	0.0531379	0.0531379	0.0365323	0	0	0	0	0	0.0265689	0	0.0216488	0	0	0	0	0	0	0
QT_MN	0.092663	0.0274725	0.018315	0.054945	0.0274725	0.47619	0.0641025	0	0.0091575	0.0755027	0.0091575	0.0274725	0.0457875	0	0	0	0	0	0.0091575	0	0	0.0091575	0.018315	0	0.0091575	0	0	0.025974
TSZJZ	0.0980374	0.0387166	0.0677541	0.0193583	0.0193583	0.0521185	0.387166	0	0.00967915	0.0807913	0.0483958	0.0290375	0.0193583	0	0	0	0	0	0.0193583	0.0193583	0.0387166	0	0.00967915	0.0193583	0.00967915	0	0	0.0140788
SD_EN	0.00980392	0	0	0	0	0	0	0.990196	0	0	0	0	0	0	0	0	0	0	0	0	0	0	0	0	0	0	0	0
SD_MN	0.0279215	0	0.0213642	0	0	0.013558	0.0176254	0	0.705017	0.0863286	0	0	0.0213642	0	0.0213642	0	0.0213642	0	0	0.0213642	0.0427283	0	0	0	0	0	0	0
SD_LN	0.0904815	0.0167681	0.0167681	0.0335363	0.00838407	0.0651378	0.0857271	0	0.0503044	0.410819	0.0167681	0.00838407	0.0419203	0	0.00838407	0.00838407	0.00838407	0	0.00838407	0.0167681	0.0319837	0	0.0167681	0.0167681	0.00838407	0.00838407	0	0.0224083
Baikal_EBA	0.0506587	0	0.0422854	0.0422854	0.0422854	0.00894498	0.0581424	0	0	0.0189853	0.465139	0.0845708	0.0290712	0	0	0	0	0	0	0.0186056	0.0172274	0	0	0.0775232	0.0273611	0	0	0.0169142
Baikal_EN	0.0260556	0	0.0604969	0.0797459	0.039873	0.025304	0.0328952	0	0	0.00895107	0.0797459	0.438602	0.0274127	0	0	0	0	0	0	0	0.0162445	0.0168693	0.0584803	0.0365502	0.0129001	0	0	0.039873
N.Mongolia_LBA	0.0524035	0	0.0152091	0	0.0275664	0.0424099	0.0220531	0	0.0133655	0.0450064	0.0275664	0.0275664	0.441063	0.0275664	0	0	0	0	0	0.0176425	0.0163357	0	0.0275664	0.0275664	0.0648621	0	0.0400966	0.0641546
Xiongnu_HP	0	0	0	0	0	0	0	0	0	0	0	0	0.0557696	0.892314	0	0	0	0	0	0.0356926	0	0	0	0	0	0	0	0.0162239
FJ_LN	0	0	0	0.057351	0	0	0	0	0.019117	0.0128747	0	0	0	0	0.630861	0.0591432	0.114702	0.057351	0	0.0252345	0.0233652	0	0	0	0	0	0	0
GX_HE	0	0	0	0.0434524	0	0	0	0	0	0.0141886	0	0	0	0	0.0651787	0.695239	0.0434524	0.0849298	0	0.0278096	0.0257496	0	0	0	0	0	0	0
YN_LN	0	0	0	0.0621399	0	0	0	0	0.0207133	0.0139498	0	0	0	0	0.12428	0.0427212	0.683538	0	0	0.0273415	0.0253162	0	0	0	0	0	0	0
YNHC_LN	0	0	0	0	0	0	0	0	0	0	0	0	0	0	0.0749415	0.100703	0	0.824356	0	0	0	0	0	0	0	0	0	0
HTP_IA	0.00714416	0.0327982	0.0248814	0	0.0327982	0.0138762	0.036078	0	0	0.0147257	0	0	0	0	0	0	0	0	0.721561	0.0288624	0.0595227	0.0277523	0	0	0	0	0	0
EXJ_ELBA	0.0170383	0.0172087	0.0296701	0.0344173	0	0	0.0215108	0	0.0130369	0.0175599	0.0172087	0	0.0172087	0.0172087	0.0172087	0.0172087	0.0172087	0	0.0172087	0.430217	0.13257	0.0661872	0.0172087	0.051626	0	0	0	0.0312885
EXJ_IA	0.0230163	0.0573987	0.0400801	0.043049	0.0143497	0	0.0387441	0	0.0234813	0.0301636	0.0143497	0.0143497	0.0143497	0	0.0143497	0.0143497	0.0143497	0	0.0319606	0.119389	0.387441	0.0436009	0	0	0.0113953	0	0.0286993	0.0211331
NWXJ_EMBA	0	0	0.0198773	0	0	0.0110854	0	0	0	0	0	0.0221708	0	0	0	0	0	0	0.0221708	0.0886833	0.0648702	0.576442	0	0.0221708	0.0221708	0	0.0665125	0.0838461
NXJ_IA	0.0117985	0	0.0205456	0.079443	0	0.0229162	0.0148956	0	0	0.0243193	0	0.079443	0.0372389	0	0	0	0	0	0	0.0238329	0	0	0.595822	0	0.0175242	0.0397215	0	0.0324994
SWXJ_IA	0.0299799	0	0	0.0420552	0	0	0.0252331	0	0	0.0205985	0.0841104	0.0420552	0.0315414	0	0	0	0	0	0	0.0605595	0	0.0194101	0	0.504662	0.029686	0	0	0.110108
SXJ_HE	0.0330986	0	0	0	0	0.0107146	0.013929	0	0	0.0113706	0.0327741	0.0163871	0.0819353	0	0	0	0	0	0	0	0.0163871	0.0214292	0.0163871	0.0327741	0.55716	0.0293242	0.0163871	0.109942
SXJ_IA	0	0	0.0924096	0	0	0	0	0	0	0.0155095	0	0	0	0	0	0	0	0	0	0	0	0	0.0506644	0	0.0399982	0.759966	0	0.0414527
WXJ_HE	0	0	0	0	0	0	0	0	0	0	0	0	0.0640715	0	0	0	0	0	0	0	0.0522064	0.0813215	0	0	0.020729	0	0.704786	0.0768857
WXJ_IA	0.0284261	0	0.00666133	0.0266453	0	0.019984	0.0133227	0	0	0.019984	0.0133227	0.0333066	0.0532906	0.00666133	0	0	0	0	0	0.0266453	0.019984	0.0532906	0.019984	0.0799359	0.072295	0.019984	0.039968	0.446309
*Note
Shimao-related: All populations related to Shimao, including: Shimao_HCT, Shimao_NC, Shimao_DM, MZZSGDL, XH, and ZS
The raw data of haplogroup sharing is as followed:
	Shimao-related	GQKayue_LBA	GQMajiaY_EBA	GQQijia_BA	LTP_IA	QT_MN	TSZJZ	SD_EN	SD_MN	SD_LN	Baikal_EBA	Baikal_EN	N.Mongolia_LBA	Xiongnu_HP	HTP_IA	FJ_LN	GX_HE	YN_LN	YNHC_LN	NWXJ_EMBA	NXJ_IA	EXJ_ELBA	EXJ_IA	SWXJ_IA	SXJ_HE	SXJ_IA	WXJ_HE	WXJ_IA
Shimao-related	1	0.029703	0.178218	0.0495049	0.039604	0.194593	0.253218	0.00990099	0.039604	0.218614	0.108911	0.0594059	0.118812	0	0.00990099	0	0	0	0	0	0.019802	0.039604	0.0594059	0.0594059	0.0594059	0	0	0.0495049
GQKayue_LBA	0.029703	1	0.0689655	0.0909091	0.0909091	0.0576923	0.1	0	0	0.04	0	0	0	0	0.0454545	0	0	0	0	0	0	0.04	0.148148	0	0	0	0	0
GQMajiaY_EBA	0.178218	0.0689655	1	0.0689655	0.125392	0.0384615	0.175	0	0.03125	0.04	0.0909091	0.137931	0.0344828	0	0.0344828	0	0	0	0	0.0344828	0.0344828	0.0689655	0.103448	0	0	0.121597	0	0.0181818
GQQijia_BA	0.0495049	0.0909091	0.0689655	1	0	0.115385	0.05	0	0	0.08	0.0909091	0.181818	0	0	0	0.0909091	0.0625	0.0909091	0	0	0.133333	0.08	0.111111	0.0833333	0	0	0	0.0545455
LTP_IA	0.039604	0.0909091	0.125392	0	1	0.0576923	0.05	0	0	0.02	0.0909091	0.0909091	0.0625	0	0.0454545	0	0	0	0	0	0	0	0.037037	0	0	0	0	0
QT_MN	0.194593	0.0576923	0.0384615	0.115385	0.0576923	1	0.134615	0	0.0192308	0.156923	0.0192308	0.0576923	0.0961538	0	0.0192308	0	0	0	0	0.0192308	0.0384615	0	0	0	0.0192308	0	0	0.0545455
TSZJZ	0.253218	0.1	0.175	0.05	0.05	0.134615	1	0	0.025	0.205	0.125	0.075	0.05	0	0.05	0	0	0	0	0	0.025	0.05	0.1	0.05	0.025	0	0	0
SD_EN	0.00990099	0	0	0	0	0	0	1	0	0	0	0	0	0	0	0	0	0	0	0	0	0	0	0	0	0	0	0
SD_MN	0.039604	0	0.03125	0	0	0.0192308	0.025	0	1	0.12	0	0	0.03125	0	0	0.03125	0	0.03125	0	0	0	0.03125	0.0625	0	0	0	0	0
SD_LN	0.218614	0.04	0.04	0.08	0.02	0.156923	0.205	0	0.12	1	0.04	0.02	0.1	0	0.02	0.02	0.02	0.02	0	0	0.04	0.04	0.077037	0.04	0.02	0.02	0	0.0181818
Baikal_EBA	0.108911	0	0.0909091	0.0909091	0.0909091	0.0192308	0.125	0	0	0.04	1	0.181818	0.0625	0	0	0	0	0	0	0	0	0.04	0.037037	0.166667	0.0588235	0	0	0
Baikal_EN	0.0594059	0	0.137931	0.181818	0.0909091	0.0576923	0.075	0	0	0.02	0.181818	1	0.0625	0	0	0	0	0	0	0.0384615	0.133333	0	0.037037	0.0833333	0.0294118	0	0	0.0727273
N.Mongolia_LBA	0.118812	0	0.0344828	0	0.0625	0.0961538	0.05	0	0.03125	0.1	0.0625	0.0625	1	0.0625	0	0	0	0	0	0	0.0625	0.04	0.037037	0.0625	0.147059	0	0.0909091	0.127273
Xiongnu_HP	0	0	0	0	0	0	0	0	0	0	0	0	0.0625	1	0	0	0	0	0	0	0	0.04	0	0	0	0	0	0.0181818
HTP_IA	0.00990099	0.0454545	0.0344828	0	0.0454545	0.0192308	0.05	0	0	0.02	0	0	0	0	1	0	0	0	0	0.0384615	0	0.04	0.0824916	0	0	0	0	0
FJ_LN	0	0	0	0.0909091	0	0	0	0	0.03125	0.02	0	0	0	0	0	1	0.09375	0.181818	0.0909091	0	0	0.04	0.037037	0	0	0	0	0
GX_HE	0	0	0	0.0625	0	0	0	0	0	0.02	0	0	0	0	0	0.09375	1	0.0625	0.122159	0	0	0.04	0.037037	0	0	0	0	0
YN_LN	0	0	0	0.0909091	0	0	0	0	0.03125	0.02	0	0	0	0	0	0.181818	0.0625	1	0	0	0	0.04	0.037037	0	0	0	0	0
YNHC_LN	0	0	0	0	0	0	0	0	0	0	0	0	0	0	0	0.0909091	0.122159	0	1	0	0	0	0	0	0	0	0	0
NWXJ_EMBA	0	0	0.0344828	0	0	0.0192308	0	0	0	0	0	0.0384615	0	0	0.0384615	0	0	0	0	1	0	0.153846	0.112536	0.0384615	0.0384615	0	0.115385	0.109091
NXJ_IA	0.019802	0	0.0344828	0.133333	0	0.0384615	0.025	0	0	0.04	0	0.133333	0.0625	0	0	0	0	0	0	0	1	0.04	0	0	0.0294118	0.0666667	0	0.0545455
EXJ_ELBA	0.039604	0.04	0.0689655	0.08	0	0	0.05	0	0.03125	0.04	0.04	0	0.04	0.04	0.04	0.04	0.04	0.04	0	0.153846	0.04	1	0.308148	0.12	0	0	0	0.0181818
EXJ_IA	0.0594059	0.148148	0.103448	0.111111	0.037037	0	0.1	0	0.0625	0.077037	0.037037	0.037037	0.037037	0	0.0824916	0.037037	0.037037	0.037037	0	0.112536	0	0.308148	1	0	0.0294118	0	0.0740741	0.0545455
SWXJ_IA	0.0594059	0	0	0.0833333	0	0	0.05	0	0	0.04	0.166667	0.0833333	0.0625	0	0	0	0	0	0	0.0384615	0	0.12	0	1	0.0588235	0	0	0
SXJ_HE	0.0594059	0	0	0	0	0.0192308	0.025	0	0	0.02	0.0588235	0.0294118	0.147059	0	0	0	0	0	0	0.0384615	0.0294118	0	0.0294118	0.0588235	1	0.0526316	0.0294118	0.179144
SXJ_IA	0	0	0.121597	0	0	0	0	0	0	0.02	0	0	0	0	0	0	0	0	0	0	0.0666667	0	0	0	0.0526316	1	0	0.0545455
WXJ_HE	0	0	0	0	0	0	0	0	0	0	0	0	0.0909091	0	0	0	0	0	0	0.115385	0	0	0.0740741	0	0.0294118	0	1	0.109091
WXJ_IA	0.0495049	0	0.0181818	0.0545455	0	0.0545455	0	0	0	0.0181818	0	0.0727273	0.127273	0.0181818	0	0	0	0	0	0.109091	0.0545455	0.0181818	0.0545455	0	0.179144	0.0545455	0.109091	1

## Sheet: Table S8 haplo sharing(present)
Supplementary Table 8. The haplogroup sharing between ancient YR populations and present-day populations in China.
	Shimao-related*	GQKayue_LBA	GQMajiaY_EBA	GQQijia_BA	LTP_IA	QT_MN	TSZJZ	SD_EN	SD_MN	SD_LN	NChina_Han	NChina_Daur	NChina_Hezhen	NChina_Mongolia	NChina_Oroqen	NChina_Tu	NChina_Xibo	NChina_KyrgyzXJ	NChina_TajikXJ	NChina_UygurXJ	SChina_Han	SChina_Dai	SChina_Lahu	SChina_Miao	SChina_Naxi	SChina_She	SChina_Tujia	SChina_Yi	SChina_Taiwan	SChina_Tibet
Shimao-related*	0.33569	0.00997099	0.0598259	0.0166183	0.0132947	0.0653228	0.0850027	0.00332366	0.0132947	0.0733865	0.0600144	0.019942	0	0.0166183	0	0.0265893	0.0132947	0.0167513	0.00332366	0.0166183	0.0445925	0.0227592	0	0.00664733	0.0166183	0.0132947	0.00664733	0.00664733	0.00765609	0.0262554
GQKayue_LBA	0.0136019	0.457932	0.0315815	0.0416301	0.0416301	0.0264191	0.0457932	0	0	0.0183173	0.0141628	0	0	0.0416301	0	0.0763219	0.0508813	0.00366345	0	0.0123765	0.00545157	0.0218063	0	0.0352255	0	0	0	0.0457932	0.000803389	0.0149791
GQMajiaY_EBA	0.0709816	0.027468	0.398285	0.027468	0.0499417	0.0153187	0.0696999	0	0.0124464	0.0159314	0.0277157	0.0469244	0	0	0	0.027468	0.013734	0.00955885	0.0052406	0.0322934	0.00711224	0.0213204	0	0.0750087	0.013734	0	0	0.013734	0.00279499	0.0158197
GQQijia_BA	0.0196701	0.0361215	0.0274025	0.397336	0	0.0458465	0.0198668	0	0	0.0317869	0.0296978	0.0361215	0	0	0.0361215	0.0331114	0.0361215	0.00635738	0.00261405	0.0322165	0.0212859	0.0340574	0	0.0611287	0.0361215	0	0.0361215	0	0.00418249	0.0167104
LTP_IA	0.0233289	0.0535504	0.0738627	0	0.589055	0.0339839	0.0294527	0	0	0.0117811	0.0182182	0.0490879	0	0	0	0	0	0.00471244	0	0	0.00701256	0.00561004	0	0	0.0535504	0	0	0	0	0.0467941
QT_MN	0.0814757	0.0241557	0.0161038	0.0483114	0.0241557	0.418699	0.0563633	0	0.0080519	0.0657035	0.0507187	0.0080519	0	0	0	0.0322076	0.0080519	0.00334959	0.0080519	0.0080519	0.0299071	0.00797522	0	0.0402595	0.0161038	0	0	0	0.00293824	0.041313
TSZJZ	0.0900012	0.035543	0.0622003	0.0177715	0.0177715	0.0478464	0.35543	0	0.00888575	0.0728632	0.0439707	0.0177715	0	0.0266573	0.0177715	0.0177715	0.0177715	0.0170606	0	0.0177715	0.0317348	0.0190409	0	0.0177715	0	0.00888575	0	0.0177715	0.00498849	0.014948
SD_EN	0.00975414	0	0	0	0	0	0	0.985168	0	0	0.00507818	0	0	0	0	0	0	0	0	0	0	0	0	0	0	0	0	0	0	0
SD_MN	0.0240307	0	0.0189617	0	0	0.0116687	0.0151694	0	0.606774	0.0728129	0.0390963	0.0189617	0.0606774	0	0	0.0189617	0	0.00485419	0.00798387	0.0163993	0.014447	0.0115576	0	0	0	0.0551613	0	0	0.00106452	0.0014177
SD_LN	0.0787933	0.0144169	0.0144169	0.0288338	0.00720845	0.0565586	0.0738866	0	0.0432507	0.360422	0.061309	0	0	0.0144169	0.0216253	0.0144169	0.00720845	0.0115335	0.0023712	0.0144169	0.0501159	0.0212821	0	0.0288338	0.0216253	0.0144169	0.00720845	0	0.0107494	0.0206822
NChina_Han	0.0603987	0.0104486	0.0235094	0.0252509	0.0104486	0.0409239	0.0417946	0.00174144	0.021768	0.0574675	0.337839	0.0104486	0.0043536	0.00522432	0.00609504	0.015673	0.0148022	0.0246518	0.0110215	0.0243802	0.0743015	0.050311	0.00261216	0.0165437	0.00957792	0.0087072	0.0165437	0.00522432	0.0309518	0.0369853
NChina_Daur	0.0360542	0	0.0715041	0.0551739	0.050576	0.0116714	0.0303456	0	0.018966	0	0.0187705	0.606913	0	0	0	0.050576	0	0	0.00798569	0.016403	0.00722515	0.00578012	0	0	0	0	0	0	0.00212952	0.00992614
NChina_Hezhen	0	0	0	0	0	0	0	0	0.0744108	0	0.00958902	0	0.744108	0	0	0	0.148822	0.00595286	0	0	0.00885842	0	0	0	0	0	0	0	0.00130545	0.00695428
NChina_Mongolia	0.0303445	0.0557236	0	0	0	0	0.045972	0	0	0.0245184	0.00947875	0	0	0.612959	0.0557236	0	0	0.0196147	0.0120979	0.0331329	0.0182428	0.0175131	0	0	0	0	0.0557236	0	0.0032261	0.00572859
NChina_Oroqen	0	0	0	0.0458616	0	0	0.0252239	0	0	0.0302686	0.0091014	0	0	0.0458616	0.504477	0	0	0.00807164	0.0132757	0.0545381	0.0150142	0.0192182	0	0.0776119	0.0504477	0	0.0963093	0	0.00354019	0.00117869
NChina_Tu	0.0336579	0.0708218	0.0293056	0.0354109	0	0.032687	0.0212465	0	0.0132791	0.0169972	0.0197133	0.0354109	0	0	0	0.424931	0.0354109	0.00679889	0.00559119	0.0229692	0.0151761	0.0607044	0.0354109	0	0	0.0354109	0	0	0.00372746	0.0453392
NChina_Xibo	0.0215081	0.0603422	0.0187269	0.0493709	0	0.0104438	0.027154	0	0	0.0108616	0.0237947	0	0.108616	0	0	0.0452567	0.54308	0.00868928	0.0107187	0.0146778	0.00969786	0.0310331	0	0	0	0	0	0	0.000952772	0.00507551
NChina_KyrgyzXJ	0.0267634	0.00429064	0.0128719	0.00858129	0.00429064	0.00429064	0.0257439	0	0.00429064	0.0171626	0.0391355	0	0.00429064	0.0171626	0.00858129	0.00858129	0.00858129	0.53633	0.0840063	0.0429064	0.034223	0.031669	0.00429064	0.00858129	0	0.00858129	0.00429064	0.00429064	0.00846838	0.0377436
NChina_TajikXJ	0.0065894	0	0.00875697	0.00437848	0	0.0127986	0	0	0.00875697	0.00437848	0.0217119	0.00875697	0	0.0131355	0.0175139	0.00875697	0.0131355	0.104243	0.66553	0.0437848	0.00833997	0.0107169	0	0.00437848	0.00437848	0	0.0175139	0	0.00467038	0.00777488
NChina_UygurXJ	0.023188	0.0126594	0.0379782	0.0379782	0	0.00900766	0.0234199	0	0.0126594	0.0187359	0.0338019	0.0126594	0	0.0253188	0.0506377	0.0253188	0.0126594	0.0374719	0.0308157	0.468398	0.0238118	0.0297798	0	0.0126594	0.0126594	0	0.0379782	0	0.00493051	0.00547194
SChina_Han	0.0470454	0.00421613	0.0063242	0.0189726	0.00421613	0.0252968	0.031621	0	0.00843227	0.0492445	0.0778898	0.00421613	0.00421613	0.0105403	0.0105403	0.0126484	0.0063242	0.0225985	0.00443804	0.018004	0.354155	0.0860091	0.0063242	0.0337291	0.0147565	0.0168645	0.031621	0.0105403	0.044225	0.03499
SChina_Dai	0.0239176	0.0167989	0.0188842	0.0302379	0.00335977	0.00671954	0.0188987	0	0.00671954	0.0208306	0.0525354	0.00335977	0	0.0100793	0.0134391	0.0503966	0.0201586	0.0208306	0.00568067	0.0224287	0.0856742	0.352776	0.0537563	0.0335977	0.0134391	0.00671954	0.0335977	0.0335977	0.0191861	0.0223802
SChina_Lahu	0	0	0	0	0	0	0	0	0	0	0.00557996	0	0	0	0	0.0601395	0	0.00577339	0	0	0.012887	0.109969	0.721674	0	0.0721674	0	0	0	0.00506438	0.00674462
SChina_Miao	0.00808011	0.0313881	0.0768468	0.0627762	0	0.0392351	0.0204023	0	0	0.0326436	0.0199816	0	0	0	0.0627762	0	0	0.00652873	0.00268451	0.0110283	0.0388615	0.0388615	0	0.408046	0.0313881	0	0.0627762	0.0313881	0.00572696	0.0085804
SChina_Naxi	0.0245189	0	0.0170787	0.0450255	0.0450255	0.0190493	0	0	0	0.0297169	0.0140415	0	0	0	0.0495281	0	0	0	0.00325843	0.013386	0.0206367	0.0188678	0.0495281	0.0380985	0.495281	0	0.0900511	0	0.00260674	0.0243012
SChina_She	0.0283328	0	0	0	0	0	0.0178851	0	0.0650367	0.0286161	0.0184382	0	0	0	0	0.059617	0	0.0114465	0	0	0.0340668	0.0136267	0	0	0	0.715404	0	0	0.00753056	0
SChina_Tujia	0.00931543	0	0	0.0427663	0	0	0	0	0	0.00940858	0.0230365	0	0	0.0427663	0.0898092	0	0	0.00376343	0.0123797	0.0381429	0.0420026	0.0448028	0	0.0723737	0.0855325	0	0.470429	0	0.0057772	0.00769393
SChina_Yi	0.0135354	0.068354	0.0235703	0	0	0	0.034177	0	0	0	0.0105702	0	0	0	0	0	0	0.00546832	0	0	0.0203435	0.065099	0	0.05258	0	0	0	0.68354	0.00359758	0.0191647
SChina_Taiwan	0.015121	0.00116315	0.00465261	0.00697892	0	0.00465261	0.00930523	0	0.00116315	0.0197736	0.0607418	0.00232631	0.00116315	0.00348946	0.00465261	0.00581577	0.00116315	0.0104684	0.00465261	0.00697892	0.0827916	0.0360577	0.00465261	0.00930523	0.00348946	0.00697892	0.00814207	0.00348946	0.662997	0.0178332
SChina_Tibet	0.0365108	0.0152695	0.0185416	0.0196323	0.0370831	0.0460603	0.0196322	0	0.00109068	0.0267871	0.0511046	0.00763476	0.00436272	0.00436272	0.00109068	0.0498077	0.00436272	0.0328513	0.0054534	0.0054534	0.0461202	0.0296146	0.00436272	0.00981612	0.0229043	0	0.00763476	0.0130882	0.0125562	0.466811
*Note
Shimao-related: All populations related to Shimao, including: Shimao_HCT, Shimao_NC, Shimao_DM, MZZSGDL, XH, and ZS
The raw data of haplogroup sharing is as followed:
	Shimao-related	GQKayue_LBA	GQMajiaY_EBA	GQQijia_BA	LTP_IA	QT_MN	TSZJZ	SD_EN	SD_MN	SD_LN	NChina_Han	NChina_Daur	NChina_Hezhen	NChina_Mongolia	NChina_Oroqen	NChina_Tu	NChina_Xibo	NChina_KyrgyzXJ	NChina_TajikXJ	NChina_UygurXJ	SChina_Han	SChina_Dai	SChina_Lahu	SChina_Miao	SChina_Naxi	SChina_She	SChina_Tujia	SChina_Yi	SChina_Taiwan	SChina_Tibet
Shimao-related	1	0.029703	0.178218	0.0495049	0.039604	0.194593	0.253218	0.00990099	0.039604	0.218614	0.178779	0.0594059	0	0.0495049	0	0.0792079	0.039604	0.049901	0.00990099	0.0495049	0.132838	0.0677982	0	0.019802	0.0495049	0.039604	0.019802	0.019802	0.022807	0.0782132
GQKayue_LBA	0.029703	1	0.0689655	0.0909091	0.0909091	0.0576923	0.1	0	0	0.04	0.0309278	0	0	0.0909091	0	0.166667	0.111111	0.008	0	0.027027	0.0119048	0.047619	0	0.0769231	0	0	0	0.1	0.00175439	0.0327103
GQMajiaY_EBA	0.178218	0.0689655	1	0.0689655	0.125392	0.0384615	0.175	0	0.03125	0.04	0.0695876	0.117816	0	0	0	0.0689655	0.0344828	0.024	0.0131579	0.0810811	0.0178571	0.0535304	0	0.188329	0.0344828	0	0	0.0344828	0.00701754	0.0397196
GQQijia_BA	0.0495049	0.0909091	0.0689655	1	0	0.115385	0.05	0	0	0.08	0.0747423	0.0909091	0	0	0.0909091	0.0833333	0.0909091	0.016	0.00657895	0.0810811	0.0535714	0.0857143	0	0.153846	0.0909091	0	0.0909091	0	0.0105263	0.0420561
LTP_IA	0.039604	0.0909091	0.125392	0	1	0.0576923	0.05	0	0	0.02	0.0309278	0.0833333	0	0	0	0	0	0.008	0	0	0.0119048	0.00952381	0	0	0.0909091	0	0	0	0	0.0794393
QT_MN	0.194593	0.0576923	0.0384615	0.115385	0.0576923	1	0.134615	0	0.0192308	0.156923	0.121134	0.0192308	0	0	0	0.0769231	0.0192308	0.008	0.0192308	0.0192308	0.0714286	0.0190476	0	0.0961538	0.0384615	0	0	0	0.00701754	0.09867
TSZJZ	0.253218	0.1	0.175	0.05	0.05	0.134615	1	0	0.025	0.205	0.123711	0.05	0	0.075	0.05	0.05	0.05	0.048	0	0.05	0.0892857	0.0535714	0	0.05	0	0.025	0	0.05	0.0140351	0.0420561
SD_EN	0.00990099	0	0	0	0	0	0	1	0	0	0.00515464	0	0	0	0	0	0	0	0	0	0	0	0	0	0	0	0	0	0	0
SD_MN	0.039604	0	0.03125	0	0	0.0192308	0.025	0	1	0.12	0.064433	0.03125	0.1	0	0	0.03125	0	0.008	0.0131579	0.027027	0.0238095	0.0190476	0	0	0	0.0909091	0	0	0.00175439	0.00233645
SD_LN	0.218614	0.04	0.04	0.08	0.02	0.156923	0.205	0	0.12	1	0.170103	0	0	0.04	0.06	0.04	0.02	0.032	0.00657895	0.04	0.139048	0.0590476	0	0.08	0.06	0.04	0.02	0	0.0298246	0.0573832
NChina_Han	0.178779	0.0309278	0.0695876	0.0747423	0.0309278	0.121134	0.123711	0.00515464	0.064433	0.170103	1	0.0309278	0.0128866	0.0154639	0.0180412	0.0463918	0.0438144	0.0729691	0.0326234	0.072165	0.219931	0.14892	0.00773196	0.0489691	0.0283505	0.0257732	0.0489691	0.0154639	0.0916169	0.109476
NChina_Daur	0.0594059	0	0.117816	0.0909091	0.0833333	0.0192308	0.05	0	0.03125	0	0.0309278	1	0	0	0	0.0833333	0	0	0.0131579	0.027027	0.0119048	0.00952381	0	0	0	0	0	0	0.00350877	0.0163551
NChina_Hezhen	0	0	0	0	0	0	0	0	0.1	0	0.0128866	0	1	0	0	0	0.2	0.008	0	0	0.0119048	0	0	0	0	0	0	0	0.00175439	0.00934579
NChina_Mongolia	0.0495049	0.0909091	0	0	0	0	0.075	0	0	0.04	0.0154639	0	0	1	0.0909091	0	0	0.032	0.0197368	0.0540541	0.0297619	0.0285714	0	0	0	0	0.0909091	0	0.00526316	0.0093458
NChina_Oroqen	0	0	0	0.0909091	0	0	0.05	0	0	0.06	0.0180412	0	0	0.0909091	1	0	0	0.016	0.0263158	0.108108	0.0297619	0.0380952	0	0.153846	0.1	0	0.190909	0	0.00701754	0.00233645
NChina_Tu	0.0792079	0.166667	0.0689655	0.0833333	0	0.0769231	0.05	0	0.03125	0.04	0.0463918	0.0833333	0	0	0	1	0.0833333	0.016	0.0131579	0.0540541	0.0357143	0.142857	0.0833333	0	0	0.0833333	0	0	0.00877193	0.106698
NChina_Xibo	0.039604	0.111111	0.0344828	0.0909091	0	0.0192308	0.05	0	0	0.02	0.0438144	0	0.2	0	0	0.0833333	1	0.016	0.0197368	0.027027	0.0178571	0.0571429	0	0	0	0	0	0	0.00175439	0.0093458
NChina_KyrgyzXJ	0.049901	0.008	0.024	0.016	0.008	0.008	0.048	0	0.008	0.032	0.0729691	0	0.008	0.032	0.016	0.016	0.016	1	0.156632	0.08	0.0638095	0.0590476	0.008	0.016	0	0.016	0.008	0.008	0.0157895	0.0703738
NChina_TajikXJ	0.00990099	0	0.0131579	0.00657895	0	0.0192308	0	0	0.0131579	0.00657895	0.0326234	0.0131579	0	0.0197368	0.0263158	0.0131579	0.0197368	0.156632	1	0.0657895	0.0125313	0.0161028	0	0.00657895	0.00657895	0	0.0263158	0	0.00701754	0.0116822
NChina_UygurXJ	0.0495049	0.027027	0.0810811	0.0810811	0	0.0192308	0.05	0	0.027027	0.04	0.072165	0.027027	0	0.0540541	0.108108	0.0540541	0.027027	0.08	0.0657895	1	0.0508366	0.0635779	0	0.027027	0.027027	0	0.0810811	0	0.0105263	0.0116822
SChina_Han	0.132838	0.0119048	0.0178571	0.0535714	0.0119048	0.0714286	0.0892857	0	0.0238095	0.139048	0.219931	0.0119048	0.0119048	0.0297619	0.0297619	0.0357143	0.0178571	0.0638095	0.0125313	0.0508366	1	0.242857	0.0178571	0.0952381	0.0416667	0.047619	0.0892857	0.0297619	0.124875	0.0987984
SChina_Dai	0.0677982	0.047619	0.0535304	0.0857143	0.00952381	0.0190476	0.0535714	0	0.0190476	0.0590476	0.14892	0.00952381	0	0.0285714	0.0380952	0.142857	0.0571429	0.0590476	0.0161028	0.0635779	0.242857	1	0.152381	0.0952381	0.0380952	0.0190476	0.0952381	0.0952381	0.054386	0.0634401
SChina_Lahu	0	0	0	0	0	0	0	0	0	0	0.00773196	0	0	0	0	0.0833333	0	0.008	0	0	0.0178571	0.152381	1	0	0.1	0	0	0	0.00701754	0.0093458
SChina_Miao	0.019802	0.0769231	0.188329	0.153846	0	0.0961538	0.05	0	0	0.08	0.0489691	0	0	0	0.153846	0	0	0.016	0.00657895	0.027027	0.0952381	0.0952381	0	1	0.0769231	0	0.153846	0.0769231	0.0140351	0.021028
SChina_Naxi	0.0495049	0	0.0344828	0.0909091	0.0909091	0.0384615	0	0	0	0.06	0.0283505	0	0	0	0.1	0	0	0	0.00657895	0.027027	0.0416667	0.0380952	0.1	0.0769231	1	0	0.181818	0	0.00526316	0.0490654
SChina_She	0.039604	0	0	0	0	0	0.025	0	0.0909091	0.04	0.0257732	0	0	0	0	0.0833333	0	0.016	0	0	0.047619	0.0190476	0	0	0	1	0	0	0.0105263	0
SChina_Tujia	0.019802	0	0	0.0909091	0	0	0	0	0	0.02	0.0489691	0	0	0.0909091	0.190909	0	0	0.008	0.0263158	0.0810811	0.0892857	0.0952381	0	0.153846	0.181818	0	1	0	0.0122807	0.0163551
SChina_Yi	0.019802	0.1	0.0344828	0	0	0	0.05	0	0	0	0.0154639	0	0	0	0	0	0	0.008	0	0	0.0297619	0.0952381	0	0.0769231	0	0	0	1	0.00526316	0.0280374
SChina_Taiwan	0.022807	0.00175439	0.00701754	0.0105263	0	0.00701754	0.0140351	0	0.00175439	0.0298246	0.0916169	0.00350877	0.00175439	0.00526316	0.00701754	0.00877193	0.00175439	0.0157895	0.00701754	0.0105263	0.124875	0.054386	0.00701754	0.0140351	0.00526316	0.0105263	0.0122807	0.00526316	1	0.0268979
SChina_Tibet	0.0782132	0.0327103	0.0397196	0.0420561	0.0794393	0.09867	0.0420561	0	0.00233645	0.0573832	0.109476	0.0163551	0.00934579	0.0093458	0.00233645	0.106698	0.0093458	0.0703738	0.0116822	0.0116822	0.0987984	0.0634401	0.0093458	0.021028	0.0490654	0	0.0163551	0.0280374	0.0268979	1
